# Supplementary material for: Identifying late Pleistocene and Holocene refugia for baboons
Source: Commun Biol. 2025 Jul 4;8:1003. doi: 10.1038/s42003-025-08419-8 (PMC12227712; doi:10.1038/s42003-025-08419-8)
Supplement: Supplementary file 3 — Supplementary Data 1 [file 42003_2025_8419_MOESM3_ESM.xlsx]

## Sheet: Papio_sites
Species	site	country	latitude	longitude	period	source	data quality
Papio anubis	Uvinza	Tanzania	-5.08695	30.3619	curr	DPZ Lab	map
Papio anubis	Tubila	Tanzania	-5.01438	30.0974	curr	DPZ Lab	GPS
Papio anubis	Gombe NP	Tanzania	-4.73325	29.6091	curr	DPZ Lab	GPS
Papio anubis	Gombe NP	Tanzania	-4.68167	29.6264	curr	DPZ Lab	map
Papio anubis	Tarangire National Park	Tanzania	-3.97111	36.02	curr	DPZ Lab	GPS
Papio anubis	Bururi Forest	Burundi	-3.93694	29.5967	curr	DPZ Lab	GPS
Papio anubis	Tarangire NP	Tanzania	-3.79297	35.9587	curr	DPZ Lab	GPS
Papio anubis	Tarangire NP	Tanzania	-3.76803	36.0209	curr	DPZ Lab	GPS
Papio anubis	Lake Manyara NP 6	Tanzania	-3.61031	35.7369	curr	DPZ Lab	GPS
Papio anubis	Lake Manyara6	Tanzania	-3.61031	35.7369	curr	DPZ Lab	GPS
Papio anubis	Lake Manyara NP 3	Tanzania	-3.49483	35.7828	curr	DPZ Lab	GPS
Papio anubis	Lake Manyara NP 4	Tanzania	-3.48867	35.7831	curr	DPZ Lab	GPS
Papio anubis	Lake Manyara NP 1	Tanzania	-3.41428	35.8199	curr	DPZ Lab	GPS
Papio anubis	Lake Manyara	Tanzania	-3.375	35.8344	curr	DPZ Lab	GPS
Papio anubis	Lake Manyara NP 2	Tanzania	-3.37339	35.8365	curr	DPZ Lab	GPS
Papio anubis	Lake Manyara NP 5	Tanzania	-3.37333	35.8365	curr	DPZ Lab	GPS
Papio anubis	Ngorongoro Conserv Area	Tanzania	-3.30111	35.5923	curr	DPZ Lab	GPS
Papio anubis	Ngorongoro Conserv Area	Tanzania	-3.28206	35.5904	curr	DPZ Lab	map
Papio anubis	Arusha NP	Tanzania	-3.2755	36.8967	curr	DPZ Lab	GPS
Papio anubis	Arusha NP	Tanzania	-3.23696	36.853	curr	DPZ Lab	GPS
Papio anubis	Ngorongoro	Tanzania	-3.22653	35.506	curr	DPZ Lab	GPS
Papio anubis	?	Tanzania	-3.15231	35.6001	curr	DPZ Lab	GPS
Papio anubis	Nyungwe Forest	Rwanda	-3.12444	30.3703	curr	DPZ Lab	GPS
Papio anubis	Bukavu South	DRC	-2.68258	28.9109	curr	DPZ Lab	GPS
Papio anubis	Serengeti NP	Tanzania	-2.49063	34.8428	curr	DPZ Lab	GPS
Papio anubis	Serengeti NP Swr1	Tanzania	-2.431	34.8524	curr	DPZ Lab	map
Papio anubis	Serengeti NP, Seronera River	Tanzania	-2.42647	34.8013	curr	DPZ Lab	map
Papio anubis	Serengeti NP Swr2	Tanzania	-2.42614	34.8557	curr	DPZ Lab	map
Papio anubis	Serengeti NP Nir	Tanzania	-2.42233	34.7936	curr	DPZ Lab	map
Papio anubis	Serengeti NP	Tanzania	-2.33135	34.8451	curr	DPZ Lab	GPS
Papio anubis	Serengeti NP	Tanzania	-2.28761	34.6887	curr	DPZ Lab	GPS
Papio anubis	Serengeti NP	Tanzania	-2.08357	34.6379	curr	DPZ Lab	GPS
Papio anubis	Kahuzi Biega, Parc national	DRC	-2.01128	28.3889	curr	DPZ Lab	GPS
Papio anubis	Akagera NP	Rwanda	-1.88167	30.725	curr	DPZ Lab	GPS
Papio anubis	Masai Mara NP	Kenya	-1.81667	35.6667	curr	DPZ Lab	GPS
Papio anubis	Lake Mburu	Uganda	-0.607777	31.0228	curr	DPZ Lab	GPS
Papio anubis	Gilgil	Kenya	-0.583333	36.35	curr	DPZ Lab	map
Papio anubis	Aberdare NP	Kenya	-0.41	36.81	curr	DPZ Lab	map
Papio anubis	Lake Nakuru NP	Kenya	-0.310278	36.0936	curr	DPZ Lab	GPS
Papio anubis	Queen Elizabeth NP	Uganda	-0.2675	30.0394	curr	DPZ Lab	GPS
Papio anubis	Meru NP	Kenya	0.0944444	38.2097	curr	DPZ Lab	GPS
Papio anubis	Loldaiga Guest House	Kenya	0.212788	37.1374	curr	DPZ Lab	GPS
Papio anubis	Segera RanchK	Kenya	0.235657	36.7584	curr	DPZ Lab	GPS
Papio anubis	Segera RanchT	Kenya	0.253379	36.7158	curr	DPZ Lab	GPS
Papio anubis	Lake Bogoria NP	Kenya	0.257713	36.0839	curr	DPZ Lab	GPS
Papio anubis	Loldaiga waterplace	Kenya	0.264317	37.1234	curr	DPZ Lab	GPS
Papio anubis	Loldaiga north	Kenya	0.336667	37.0981	curr	DPZ Lab	GPS
Papio anubis	Maiko, Parc nationau	DRC	0.413056	27.5822	curr	DPZ Lab	GPS
Papio anubis	Kibale NP Ngogo A	Uganda	0.483333	30.4	curr	DPZ Lab	GPS
Papio anubis	Kibale NP Ngogo B	Uganda	0.516667	30.4333	curr	DPZ Lab	GPS
Papio anubis	Archers Post1	Kenya	0.624658	37.6736	curr	DPZ Lab	GPS
Papio anubis	Archers Post2	Kenya	0.664178	37.647	curr	DPZ Lab	GPS
Papio anubis	Chololo Ranch	Kenya	0.91	37.06	curr	DPZ Lab	GPS
Papio anubis	Okapi, Parc national	DRC	1.66278	28.5047	curr	DPZ Lab	GPS
Papio anubis	Budongo Forest	Uganda	1.77639	31.6378	curr	DPZ Lab	GPS
Papio anubis	Marsabit	Kenya	2.25889	37.9356	curr	DPZ Lab	GPS
Papio anubis	Murchinson Falls NP	Uganda	2.26222	31.5372	curr	DPZ Lab	GPS
Papio anubis	Murchinson Falls NP	Uganda	2.59861	31.4997	curr	DPZ Lab	GPS
Papio anubis	Garamba, Parc national	DRC	4.16056	29.5008	curr	DPZ Lab	GPS
Papio anubis	Bomu, Parc national	DRC	4.87278	24.8656	curr	DPZ Lab	GPS
Papio anubis	Shai Hills	Ghana	5.87476	0.05261	curr	DPZ Lab	GPS
Papio anubis	Shai Hills Camp 1	Ghana	5.88199	0.04373	curr	DPZ Lab	GPS
Papio anubis	Mbam et Djerem NP 1	Cameroon	6.09046	12.8467	curr	DPZ Lab	GPS
Papio anubis	Mbam et Djerem NP 3	Cameroon	6.09053	12.8469	curr	DPZ Lab	GPS
Papio anubis	Mbam et Djerem NP 2	Cameroon	6.09564	12.8589	curr	DPZ Lab	GPS
Papio anubis	Mbam et Djerem NP 4	Cameroon	6.1018	12.8835	curr	DPZ Lab	GPS
Papio anubis	Southern National Park	South Sudan	6.48167	29.2411	curr	DPZ Lab	map
Papio anubis	Kalakpa Resource Reserve	Ghana	6.48417	0.508611	curr	DPZ Lab	GPS
Papio anubis	Zemonga, Reserve Faune de	Central African Republic	6.59806	25.1553	curr	DPZ Lab	map
Papio anubis	Harenna Forest 2	Ethiopia	6.61577	39.7372	curr	DPZ Lab	GPS
Papio anubis	Odobulu Forest	Ethiopia	6.8663	40.2857	curr	DPZ Lab	GPS
Papio anubis	Shambe Nature Reserve	South Sudan	6.97972	30.7544	curr	DPZ Lab	map
Papio anubis	Wendo Genet	Ethiopia	7.07127	38.6497	curr	DPZ Lab	GPS
Papio anubis	Bonga, Sheaka Wild Coffee Forest, Awurada Valley2	Ethiopia	7.08558	36.2073	curr	DPZ Lab	GPS
Papio anubis	Bonga, Sheaka Wild Coffee Forest, Awurada Valley1	Ethiopia	7.09305	36.2253	curr	DPZ Lab	GPS
Papio anubis	Marahoué NP	Cote d'Ivoire	7.09583	-6.035	curr	DPZ Lab	map
Papio anubis	Dinsho, Bale NP	Ethiopia	7.12239	39.7346	curr	DPZ Lab	GPS
Papio anubis	Bonga, Bamboo Forest 2	Ethiopia	7.24365	36.4564	curr	DPZ Lab	GPS
Papio anubis	Tepi	Ethiopia	7.25132	35.4053	curr	DPZ Lab	GPS
Papio anubis	Bonga, Bamboo Forest 1	Ethiopia	7.26828	36.4555	curr	DPZ Lab	GPS
Papio anubis	Kwano	Nigeria	7.31667	11.5833	curr	DPZ Lab	GPS
Papio anubis	Kama1	Ethiopia	7.31731	36.0701	curr	DPZ Lab	GPS
Papio anubis	Kayakela3	Ethiopia	7.32184	36.2238	curr	DPZ Lab	GPS
Papio anubis	Gashaka	Nigeria	7.35	11.5	curr	DPZ Lab	GPS
Papio anubis	Digya NP	Ghana	7.44778	-0.161389	curr	DPZ Lab	GPS
Papio anubis	Boginda Forest camp	Ethiopia	7.50172	36.0912	curr	DPZ Lab	GPS
Papio anubis	Alambada	Ethiopia	7.50463	38.7477	curr	DPZ Lab	GPS
Papio anubis	Boginda Forest	Ethiopia	7.50828	36.0619	curr	DPZ Lab	GPS
Papio anubis	Boginda, Saja Forest, Gojeb Wetland 3	Ethiopia	7.55171	36.0626	curr	DPZ Lab	GPS
Papio anubis	Boginda, Saja Forest, Gojeb Wetland 1	Ethiopia	7.55529	36.0609	curr	DPZ Lab	GPS
Papio anubis	Boginda, Saja Forest, Gojeb Wetland 2	Ethiopia	7.55541	36.0611	curr	DPZ Lab	GPS
Papio anubis	Yopougon, origin Bouaké region?	Cote d'Ivoire	7.68333	-5.01667	curr	DPZ Lab	map
Papio anubis	Adami Tulu	Ethiopia	7.82558	38.7149	curr	DPZ Lab	GPS
Papio anubis	Gambella NP	Ethiopia	8.07397	34.1791	curr	DPZ Lab	map
Papio anubis	Cameroon	Cameroon	8.1	14.1	curr	DPZ Lab	map
Papio anubis	Faro NP	Cameroon	8.19389	12.714	curr	DPZ Lab	map
Papio anubis	Bui NP	Ghana	8.24917	-2.34056	curr	DPZ Lab	GPS
Papio anubis	Kababongtini	Guinea	8.32504	-8.18691	curr	DPZ Lab	GPS
Papio anubis	Bénoué NP	Cameroon	8.32794	13.8342	curr	DPZ Lab	map
Papio anubis	Sepeteri (Oyo State) WN	Nigeria	8.6333	3.65	curr	DPZ Lab	GPS
Papio anubis	Wolenkiti	Ethiopia	8.69458	39.4879	curr	DPZ Lab	GPS
Papio anubis	Komoe NP S	Cote d'Ivoire	8.7475	-3.82	curr	DPZ Lab	map
Papio anubis	Jibat Forest	Ethiopia	8.77871	37.463	curr	DPZ Lab	GPS
Papio anubis	Komoe NP N	Cote d'Ivoire	8.8	-3.79	curr	DPZ Lab	map
Papio anubis	Bwari (Barari, Abuja) NB	Nigeria	8.8114	7.2203	curr	DPZ Lab	GPS
Papio anubis	Awash Falls	Ethiopia	8.84268	40.0192	curr	DPZ Lab	GPS
Papio anubis	Awash NP1	Ethiopia	8.9	39.9167	curr	DPZ Lab	GPS
Papio anubis	Managasha NP	Ethiopia	8.96838	38.5712	curr	DPZ Lab	GPS
Papio anubis	Kababogtini	Guinea	8.97195	-8.52417	curr	DPZ Lab	GPS
Papio anubis	Fazao Mafakassa, Parc national de	Togo	9.0495	0.985	curr	DPZ Lab	GPS
Papio anubis	Chilimo Forest	Ethiopia	9.07167	38.1633	curr	DPZ Lab	GPS
Papio anubis	Langbarma4	Guinea	9.21316	-9.56009	curr	DPZ Lab	GPS
Papio anubis	Langbarma2	Guinea	9.21789	-9.55754	curr	DPZ Lab	GPS
Papio anubis	Langbarma3	Guinea	9.22207	-9.55861	curr	DPZ Lab	GPS
Papio anubis	Langbarma1	Guinea	9.2255	-9.55746	curr	DPZ Lab	GPS
Papio anubis	Mole NP	Ghana	9.25953	-1.85586	curr	DPZ Lab	GPS
Papio anubis	Kourounkanke	Guinea	9.26567	-9.17404	curr	DPZ Lab	GPS
Papio anubis	Dondonya	Sierra Leone	9.285	-11.4571	curr	DPZ Lab	GPS
Papio anubis	Chigwa (Kaduna State) NB	Nigeria	9.35	7.8167	curr	DPZ Lab	GPS
Papio anubis	Konday baya	Sierra Leone	9.37605	-11.5643	curr	DPZ Lab	GPS
Papio anubis	Wulonkoro	Guinea	9.39091	-10.7528	curr	DPZ Lab	GPS
Papio anubis	Kamagboboi	Sierra Leone	9.39756	-11.7376	curr	DPZ Lab	GPS
Papio anubis	Dumakuni	Guinea	9.4007	-8.87047	curr	DPZ Lab	GPS
Papio anubis	Andre Felix, Parc nationaux	Central African Republic	9.45694	23.2653	curr	DPZ Lab	map
Papio anubis	Konkoba	Sierra Leone	9.51903	-11.6741	curr	DPZ Lab	GPS
Papio anubis	?	Sierra Leone	9.57224	-11.5107	curr	DPZ Lab	GPS
Papio anubis	Bande Barafe2	Guinea	9.59338	-10.7218	curr	DPZ Lab	GPS
Papio anubis	Bande Barafe1	Guinea	9.6031	-10.7165	curr	DPZ Lab	GPS
Papio anubis	Kamaro1	Guinea	9.61411	-10.4325	curr	DPZ Lab	GPS
Papio anubis	Kamaro2	Guinea	9.62044	-10.434	curr	DPZ Lab	GPS
Papio anubis	Kemainja (Kemenji) (Kwara State) WN	Nigeria	9.7167	3.9167	curr	DPZ Lab	GPS
Papio anubis	Bangko2	Guinea	9.73482	-8.80754	curr	DPZ Lab	GPS
Papio anubis	Bangko1	Guinea	9.73995	-8.80206	curr	DPZ Lab	GPS
Papio anubis	Ethiopia, central	Ethiopia	9.75	37.0667	curr	DPZ Lab	GPS
Papio anubis	Kura (Plateau State) NB	Nigeria	9.91667	9.26667	curr	DPZ Lab	GPS
Papio anubis	Borgu NP	Nigeria	9.9575	4.15194	curr	DPZ Lab	GPS
Papio anubis	Frandala	Guinea	9.97042	-9.19497	curr	DPZ Lab	GPS
Papio anubis	Worontomonkoni	Guinea	9.97359	-8.22175	curr	DPZ Lab	GPS
Papio anubis	Wasaba	Guinea	10.0016	-9.98602	curr	DPZ Lab	GPS
Papio anubis	Somoba2	Guinea	10.239	-9.52643	curr	DPZ Lab	GPS
Papio anubis	Somoba1	Guinea	10.2415	-9.51519	curr	DPZ Lab	GPS
Papio anubis	Lum(m)a (Niger State) WN	Nigeria	10.3181	4.2642	curr	DPZ Lab	GPS
Papio anubis	Gbele Resource Reserve	Ghana	10.4958	-2.18389	curr	DPZ Lab	GPS
Papio anubis	Primate Rescue Center Limbe	Cameroon	10.5667	13.9333	curr	DPZ Lab	map
Papio anubis	Fosse aux Lion NP	Togo	10.7206	0.171389	curr	DPZ Lab	GPS
Papio anubis	Zakouma, Parc national	Chad	10.8353	19.7678	curr	DPZ Lab	map
Papio anubis	Buffle Range2	Burkina Faso	11.0832	0.93239	curr	DPZ Lab	GPS
Papio anubis	Nazinga Ranch 2	Burkina Faso	11.1562	-1.6097	curr	DPZ Lab	GPS
Papio anubis	Pendjari NP	Benin	11.2025	-1.52361	curr	DPZ Lab	GPS
Papio anubis	Buffle Range2	Burkina Faso	11.2697	1.13827	curr	DPZ Lab	GPS
Papio anubis	Waza NP	Cameroon	11.3053	14.6086	curr	DPZ Lab	map
Papio anubis	ArlyNP	Burkina Faso	11.5317	1.5125	curr	DPZ Lab	GPS
Papio anubis	Arly NP1	Burkina Faso	11.5665	1.45581	curr	DPZ Lab	GPS
Papio anubis	Camp d'Arty	Burkina Faso	11.5756	1.45433	curr	DPZ Lab	GPS
Papio anubis	W du Benin, Parc national	Burkina Faso	12.0467	-2.77556	curr	DPZ Lab	GPS
Papio anubis	W du Niger, Parc national	Nigeria	12.3875	-2.36333	curr	DPZ Lab	GPS
Papio anubis	Traverse de Tiko	Mali	13.3394	-8.50145	curr	DPZ Lab	GPS
Papio anubis	Kotifara	Mali	13.3914	-8.64568	curr	DPZ Lab	GPS
Papio anubis	Kendo	Mali	13.3955	-8.62625	curr	DPZ Lab	GPS
Papio anubis	Boucle du Baoulé NP	Mali	13.8433	-8.92611	curr	DPZ Lab	GPS
Papio anubis	Hadejemi, R., Setit	Eritrea	14.3583	36.9071	curr	DPZ Lab	GPS
Papio anubis	Tokombiya Bridge, R. Gash	Eritrea	14.7909	37.4528	curr	DPZ Lab	GPS
Papio anubis	Griset, R.	Eritrea	14.8832	36.7602	curr	DPZ Lab	GPS
Papio anubis	Tesseney, R. Gash	Eritrea	15.1451	36.7014	curr	DPZ Lab	GPS
Papio anubis	Haykota, R. Gash	Eritrea	15.157	37.066	curr	DPZ Lab	GPS
Papio anubis	Ennedi	Chad	17.2453	21.9903	curr	DPZ Lab	map
Papio anubis	Air Ténéré	Niger	19.0674	8.58695	curr	DPZ Lab	map
Papio cynocephalus	Lengwe NP	Malawi	-16.25	34.75	curr	DPZ Lab	GPS
Papio cynocephalus	Mulantje, Likabula1	Malawi	-15.9449	35.5211	curr	DPZ Lab	GPS
Papio cynocephalus	Mulantje, Likabula2	Malawi	-15.9356	35.5185	curr	DPZ Lab	GPS
Papio cynocephalus	Michiru Cons. Area2	Malawi	-15.7231	34.9867	curr	DPZ Lab	GPS
Papio cynocephalus	Michiru Cons. Area1	Malawi	-15.7138	34.9911	curr	DPZ Lab	GPS
Papio cynocephalus	Liwonde NP, Namasundu Bridge	Malawi	-15.0413	35.2534	curr	DPZ Lab	GPS
Papio cynocephalus	Liwonde NP, Main Gate	Malawi	-15.039	35.2539	curr	DPZ Lab	GPS
Papio cynocephalus	Liwonde NP, Chinguni Hill	Malawi	-15.0148	35.2603	curr	DPZ Lab	GPS
Papio cynocephalus	Liwonde NP	Malawi	-14.983	35.296	curr	DPZ Lab	GPS
Papio cynocephalus	Liwonde NP, Chipembere Rd	Malawi	-14.8666	35.369	curr	DPZ Lab	GPS
Papio cynocephalus	Liwonde NP, J&B Camp	Malawi	-14.8528	35.3017	curr	DPZ Lab	GPS
Papio cynocephalus	Senga Hills Forest Reserve	Malawi	-13.7097	34.6222	curr	DPZ Lab	GPS
Papio cynocephalus	Senga Hills Forest Reserve	Malawi	-13.7068	34.6185	curr	DPZ Lab	GPS
Papio cynocephalus	South Luangwa NP	Zambia	-13.2684	31.6379	curr	DPZ Lab	GPS
Papio cynocephalus	Mfuwe (Flatdogs)	Zambia	-13.1013	31.7784	curr	DPZ Lab	GPS
Papio cynocephalus	Nkhotakota GR, Western	Malawi	-13.0097	34.1087	curr	DPZ Lab	GPS
Papio cynocephalus	Luambe, Mfuwe between 3	Zambia	-12.8856	32.0177	curr	DPZ Lab	GPS
Papio cynocephalus	Nkhotakota GR1, Bua River, SE	Malawi	-12.8397	34.163	curr	DPZ Lab	GPS
Papio cynocephalus	Nkhotakota GR6, Bua River, SE	Malawi	-12.834	34.1633	curr	DPZ Lab	GPS
Papio cynocephalus	Nkhotakota GR3, Bua River, SE	Malawi	-12.8335	34.1648	curr	DPZ Lab	GPS
Papio cynocephalus	Nkhotakota GR4, Bua River, SE	Malawi	-12.8335	34.165	curr	DPZ Lab	GPS
Papio cynocephalus	Nkhotakota GR5, Bua River, SE	Malawi	-12.8333	34.1667	curr	DPZ Lab	GPS
Papio cynocephalus	Nkhotakota GR2, Bua River, SE	Malawi	-12.8315	34.1522	curr	DPZ Lab	GPS
Papio cynocephalus	Taratibu, Quirimbas NP	Mozambique	-12.8	39.6833	curr	DPZ Lab	GPS
Papio cynocephalus	Luambe, Mfuwe between 2	Zambia	-12.75	32.092	curr	DPZ Lab	GPS
Papio cynocephalus	Luambe, Mfuwe between 1	Zambia	-12.6634	32.1249	curr	DPZ Lab	GPS
Papio cynocephalus	Quirimbas NP	Mozambique	-12.6356	39.6547	curr	DPZ Lab	GPS
Papio cynocephalus	Niassa Reserve	Mozambique	-12.4767	36.1483	curr	DPZ Lab	GPS
Papio cynocephalus	Luambe NP	Zambia	-12.4578	32.1455	curr	DPZ Lab	GPS
Papio cynocephalus	Quirimbas NP	Mozambique	-12.3675	40.19	curr	DPZ Lab	GPS
Papio cynocephalus	Quirimbas NP	Mozambique	-12.1806	40.1339	curr	DPZ Lab	GPS
Papio cynocephalus	Niassa Reserve	Mozambique	-12.0422	37.6189	curr	DPZ Lab	GPS
Papio cynocephalus	Chifunde (North Luangwa)	Zambia	-11.8606	32.4336	curr	DPZ Lab	GPS
Papio cynocephalus	Niassa Reserve	Mozambique	-11.5519	38.4167	curr	DPZ Lab	GPS
Papio cynocephalus	Amani (south of Tunduru)	Tanzania	-11.2605	37.5136	curr	DPZ Lab	GPS
Papio cynocephalus	Chem-Chem (south of Tunduru)	Tanzania	-11.0854	37.4327	curr	DPZ Lab	GPS
Papio cynocephalus	Tunduru, Masasi, between	Tanzania	-10.9465	38.3273	curr	DPZ Lab	GPS
Papio cynocephalus	Tunduru, Masasi, between	Tanzania	-10.9181	37.857	curr	DPZ Lab	GPS
Papio cynocephalus	Tunduru, Masasi, between	Tanzania	-10.9025	38.2174	curr	DPZ Lab	GPS
Papio cynocephalus	Masasi, west of	Tanzania	-10.8691	38.6009	curr	DPZ Lab	GPS
Papio cynocephalus	?	Tanzania	-10.8478	37.5029	curr	DPZ Lab	GPS
Papio cynocephalus	Kilimansela	Tanzania	-10.7469	36.5114	curr	DPZ Lab	GPS
Papio cynocephalus	Songea, west of	Tanzania	-10.7135	35.2664	curr	DPZ Lab	GPS
Papio cynocephalus	Kitaya, north of	Tanzania	-10.5952	40.1353	curr	DPZ Lab	GPS
Papio cynocephalus	Chiwata	Tanzania	-10.5947	38.9884	curr	DPZ Lab	GPS
Papio cynocephalus	Nanguruwe	Tanzania	-10.4951	39.993	curr	DPZ Lab	GPS
Papio cynocephalus	Ruvuma Mündung	Tanzania	-10.4506	40.36	curr	DPZ Lab	GPS
Papio cynocephalus	Dihimbo	Tanzania	-10.4101	39.9785	curr	DPZ Lab	GPS
Papio cynocephalus	Namtumbo, north of	Tanzania	-10.3087	36.2828	curr	DPZ Lab	GPS
Papio cynocephalus	Mingoyo	Tanzania	-10.1085	39.6575	curr	DPZ Lab	GPS
Papio cynocephalus	Songea, north of	Tanzania	-9.98347	35.6278	curr	DPZ Lab	GPS
Papio cynocephalus	Songea, 100km north of	Tanzania	-9.90943	35.508	curr	DPZ Lab	GPS
Papio cynocephalus	Mbwenkuru	Tanzania	-9.58893	39.4816	curr	DPZ Lab	GPS
Papio cynocephalus	Mtandi	Tanzania	-9.43454	39.4231	curr	DPZ Lab	GPS
Papio cynocephalus	Nangurukuru, 15km north of	Tanzania	-8.95165	39.3191	curr	DPZ Lab	GPS
Papio cynocephalus	Kamani	Tanzania	-8.90926	34.1909	curr	DPZ Lab	GPS
Papio cynocephalus	Iwago	Tanzania	-8.79792	34.2679	curr	DPZ Lab	GPS
Papio cynocephalus	Sinza, east of	Tanzania	-8.63751	39.3075	curr	DPZ Lab	GPS
Papio cynocephalus	Iringa, Makambaku, between	Tanzania	-8.54663	35.0116	curr	DPZ Lab	GPS
Papio cynocephalus	Selous GR	Tanzania	-8.46428	38.5528	curr	DPZ Lab	GPS
Papio cynocephalus	Kilewa, Kibiti, between	Tanzania	-8.33062	39.244	curr	DPZ Lab	GPS
Papio cynocephalus	Kilewa, Kibiti, between	Tanzania	-8.12924	39.101	curr	DPZ Lab	GPS
Papio cynocephalus	Kilewa, Kibiti, between	Tanzania	-8.09736	38.9913	curr	DPZ Lab	GPS
Papio cynocephalus	Udzungwa Mountains NP, Mangula	Tanzania	-7.84805	36.8861	curr	DPZ Lab	GPS
Papio cynocephalus	Selous GR	Tanzania	-7.74555	38.1965	curr	DPZ Lab	GPS
Papio cynocephalus	Ruaha NP	Tanzania	-7.68278	34.9307	curr	DPZ Lab	GPS
Papio cynocephalus	Ruaha NP	Tanzania	-7.59862	34.8844	curr	DPZ Lab	GPS
Papio cynocephalus	Selous GR	Tanzania	-7.5359	37.7662	curr	DPZ Lab	GPS
Papio cynocephalus	Udzungwa Mountains NP	Tanzania	-7.52151	36.6048	curr	DPZ Lab	GPS
Papio cynocephalus	Udzungwa NP, Iyovi i.e. Northern part along Morogoro-Iringa highway	Tanzania	-7.51679	36.6283	curr	DPZ Lab	GPS
Papio cynocephalus	Udzungwa Mountains NP, Corcodile Camp	Tanzania	-7.49594	36.5673	curr	DPZ Lab	GPS
Papio cynocephalus	Mikumi NP	Tanzania	-7.44083	37.0623	curr	DPZ Lab	map
Papio cynocephalus	Dodoma, Iringa, between	Tanzania	-7.37304	35.7433	curr	DPZ Lab	GPS
Papio cynocephalus	Mikumi NP	Tanzania	-7.37108	37.0391	curr	DPZ Lab	GPS
Papio cynocephalus	Mikumi NP2	Tanzania	-7.35522	37.0613	curr	DPZ Lab	GPS
Papio cynocephalus	Mikumi NP3	Tanzania	-7.35155	37.0722	curr	DPZ Lab	GPS
Papio cynocephalus	Mikumi NP4	Tanzania	-7.34651	37.1646	curr	DPZ Lab	GPS
Papio cynocephalus	Mikumi NP	Tanzania	-7.34337	37.1654	curr	DPZ Lab	GPS
Papio cynocephalus	Dodoma, Iringa, between	Tanzania	-7.33854	35.7317	curr	DPZ Lab	GPS
Papio cynocephalus	Mikumi NP	Tanzania	-7.30988	37.1785	curr	DPZ Lab	GPS
Papio cynocephalus	Dodoma, Iringa, between	Tanzania	-7.27922	35.7383	curr	DPZ Lab	GPS
Papio cynocephalus	Mikumi NP1	Tanzania	-7.26596	37.1891	curr	DPZ Lab	GPS
Papio cynocephalus	Mikumi NP	Tanzania	-7.2348	37.2098	curr	DPZ Lab	GPS
Papio cynocephalus	Dodoma, Iringa, between	Tanzania	-7.13016	35.9883	curr	DPZ Lab	GPS
Papio cynocephalus	Mikumi NP	Tanzania	-7	36	curr	DPZ Lab	GPS
Papio cynocephalus	Dodoma, Iringa, between	Tanzania	-6.65984	35.9702	curr	DPZ Lab	GPS
Papio cynocephalus	Mwindu, more east of	Tanzania	-6.63987	38.0675	curr	DPZ Lab	GPS
Papio cynocephalus	Mwindu, west of	Tanzania	-6.63706	38.0982	curr	DPZ Lab	GPS
Papio cynocephalus	Mwindu, west of	Tanzania	-6.6367	38.1015	curr	DPZ Lab	GPS
Papio cynocephalus	Mwindu, east of	Tanzania	-6.63574	38.132	curr	DPZ Lab	GPS
Papio cynocephalus	Katavi NP	Tanzania	-6.63435	31.1428	curr	DPZ Lab	GPS
Papio cynocephalus	Dodoma, Iringa, between	Tanzania	-6.63365	35.9542	curr	DPZ Lab	GPS
Papio cynocephalus	Katavi NP	Tanzania	-6.63357	31.1419	curr	DPZ Lab	GPS
Papio cynocephalus	Morogoro, north of	Tanzania	-6.62653	37.5834	curr	DPZ Lab	GPS
Papio cynocephalus	Morogoro, north of	Tanzania	-6.62585	37.579	curr	DPZ Lab	GPS
Papio cynocephalus	Morogoro, Dodoma, between	Tanzania	-6.3233	37.2382	curr	DPZ Lab	GPS
Papio cynocephalus	Wami River	Tanzania	-6.24847	38.3879	curr	DPZ Lab	GPS
Papio cynocephalus	Dodoma, 30km west of	Tanzania	-6.05992	35.5756	curr	DPZ Lab	GPS
Papio cynocephalus	Ugalla	Tanzania	-5.77389	31.1328	curr	DPZ Lab	GPS
Papio cynocephalus	Issa Valley, Ugalla	Tanzania	-5.50952	30.5618	curr	DPZ Lab	GPS
Papio cynocephalus	Segera	Tanzania	-5.38707	38.651	curr	DPZ Lab	GPS
Papio cynocephalus	Nguye	Tanzania	-5.22556	30.4222	curr	DPZ Lab	GPS
Papio cynocephalus	Nguye	Tanzania	-5.22556	30.4222	curr	DPZ Lab	GPS
Papio cynocephalus	Amani Nature Reserve	Tanzania	-5.09965	38.651	curr	DPZ Lab	GPS
Papio cynocephalus	Amboni River	Tanzania	-5.05471	39.0285	curr	DPZ Lab	GPS
Papio cynocephalus	Diani Beach	Kenya	-4.38	39.49	curr	DPZ Lab	GPS
Papio cynocephalus	Diani Beach, opp. Tow Fishes Hotel	Kenya	-4.32	39.55	curr	DPZ Lab	GPS
Papio cynocephalus	Tsavo West NP	Kenya	-2.92806	38.0567	curr	DPZ Lab	GPS
Papio cynocephalus	Amboseli NP	Kenya	-2.29	37.39	curr	DPZ Lab	GPS
Papio cynocephalus	North Kora NP	Kenya	-0.204722	38.8264	curr	DPZ Lab	map
Papio hamadryas	Awash NP	Ethiopia	8.97138	40.0969	curr	DPZ Lab	map
Papio hamadryas	Awash Station	Ethiopia	8.99268	40.1778	curr	DPZ Lab	GPS
Papio hamadryas	Awash NP2	Ethiopia	9	40	curr	DPZ Lab	GPS
Papio hamadryas	Awash NP, Filoha	Ethiopia	9.10802	40.0194	curr	DPZ Lab	map
Papio hamadryas	Mieso	Ethiopia	9.20353	40.7641	curr	DPZ Lab	GPS
Papio hamadryas	Gerba Luku	Ethiopia	9.5874	41.534	curr	DPZ Lab	GPS
Papio hamadryas	Jabal Iraf	Yemen	13.1167	44.25	curr	DPZ Lab	GPS
Papio hamadryas	Dada (Bolo) Assab Area	Eritrea	13.1556	42.4019	curr	DPZ Lab	GPS
Papio hamadryas	Duba	Yemen	13.1667	44	curr	Al-Safadi 1994	map
Papio hamadryas	Salo/Aaruq	Yemen	13.2	44.2833	curr	Al-Safadi 1994	map
Papio hamadryas	Al Barh	Yemen	13.25	43.6667	curr	Al-Safadi 1994	map
Papio hamadryas	Hamman	Yemen	13.3333	44.6167	curr	Al-Safadi 1994	map
Papio hamadryas	?	Yemen	13.5	43.8333	curr	Al-Safadi 1994	map
Papio hamadryas	Rassian	Yemen	13.5333	43.75	curr	Al-Safadi 1994	map
Papio hamadryas	Taiz	Yemen	13.5833	44.0333	curr	DPZ Lab	GPS
Papio hamadryas	Jebel Sabur	Yemen	13.5833	44.2	curr	DPZ Lab	GPS
Papio hamadryas	Hairan/Mahabisha	Yemen	13.6667	43.6667	curr	Al-Safadi 1994	map
Papio hamadryas	Menghi, Tigray, 3,3 km NW of	Ethiopia	13.7087	38.8667	curr	DPZ Lab	GPS
Papio hamadryas	Jurn Ali	Yemen	13.8333	44.25	curr	Al-Safadi 1994	map
Papio hamadryas	Jilan al Taif	Yemen	14.1333	44.3667	curr	Al-Safadi 1994	map
Papio hamadryas	Jabal Raymah	Yemen	14.6667	43.4333	curr	DPZ Lab	GPS
Papio hamadryas	Belad Al Taam	Yemen	14.75	43.5	curr	Al-Safadi 1994	map
Papio hamadryas	Saihan/Sharq	Yemen	14.75	43.9167	curr	Al-Safadi 1994	map
Papio hamadryas	Bura	Yemen	14.8333	43.3333	curr	Al-Safadi 1994	map
Papio hamadryas	Bura'a Forest, Hodaidah A	Yemen	14.8667	43.4167	curr	DPZ Lab	map
Papio hamadryas	Bura'a Forest, Hodaidah B	Yemen	14.8672	43.8669	curr	DPZ Lab	map
Papio hamadryas	Molki, Hret SC	Eritrea	14.9091	38.2217	curr	DPZ Lab	GPS
Papio hamadryas	Shakat, R.	Eritrea	14.9831	37.4993	curr	DPZ Lab	GPS
Papio hamadryas	Al Mossnah	Yemen	15	43.6667	curr	Al-Safadi 1994	map
Papio hamadryas	Furrus	Eritrea	15.0115	38.9712	curr	DPZ Lab	GPS
Papio hamadryas	Abdur, R. Dekano SC	Eritrea	15.1286	39.8458	curr	DPZ Lab	GPS
Papio hamadryas	Al Khushfah	Yemen	15.1333	43.4167	curr	Al-Safadi 1994	map
Papio hamadryas	Zula Bay , SE	Eritrea	15.1333	39.85	curr	DPZ Lab	map
Papio hamadryas	Al Badah	Yemen	15.3333	43.3667	curr	Al-Safadi 1994	map
Papio hamadryas	Abagamsei Mt., SC1	Eritrea	15.3491	39.0186	curr	DPZ Lab	GPS
Papio hamadryas	Durfo, SC1	Eritrea	15.3737	38.9646	curr	DPZ Lab	GPS
Papio hamadryas	Sana'a	Yemen	15.3833	44.25	curr	DPZ Lab	map
Papio hamadryas	Adi Sherif, Mensura, Ruba Adayta SC	Eritrea	15.446	38.3512	curr	DPZ Lab	GPS
Papio hamadryas	Al Tur	Yemen	15.5	43.3333	curr	Al-Safadi 1994	map
Papio hamadryas	Barka Bridge SC	Eritrea	15.5551	38.0204	curr	DPZ Lab	GPS
Papio hamadryas	Dogali, Adayta Mt SC	Eritrea	15.5791	39.2847	curr	DPZ Lab	GPS
Papio hamadryas	Filfil Bridge SC	Eritrea	15.6144	38.9445	curr	DPZ Lab	GPS
Papio hamadryas	Baeat SC	Eritrea	15.6716	38.0943	curr	DPZ Lab	GPS
Papio hamadryas	Debresina, Embazawl SC	Eritrea	15.7053	38.8259	curr	DPZ Lab	GPS
Papio hamadryas	Wadi Mur	Yemen	15.7333	43.4167	curr	DPZ Lab	GPS
Papio hamadryas	Geleb, Ajeneda SC	Eritrea	15.8214	38.8241	curr	DPZ Lab	GPS
Papio hamadryas	Kemkema, Halhal	Eritrea	15.9414	38.3143	curr	DPZ Lab	GPS
Papio hamadryas	Af Himbol, Barka River	Eritrea	15.9451	37.3971	curr	DPZ Lab	GPS
Papio hamadryas	Afabet, Mdhaf1	Eritrea	16.1202	38.7496	curr	DPZ Lab	GPS
Papio hamadryas	Kubkub, Mogah SC	Eritrea	16.3448	38.6322	curr	DPZ Lab	GPS
Papio hamadryas	Al Qifle	Yemen	16.4167	43.2	curr	Al-Safadi 1994	map
Papio hamadryas	Hairan/Mahabisha	Yemen	16.8333	43.2833	curr	Al-Safadi 1994	map
Papio hamadryas	Sana'a	Yemen	17	44	curr	DPZ Lab	map
Papio hamadryas	Wadi Maslulah	Saudi Arabia	17.65	43.55	curr	DPZ Lab	GPS
Papio hamadryas	Dhilafa Escp.	Saudi Arabia	17.9333	42.4667	curr	DPZ Lab	map
Papio hamadryas	Wadi Hesswa	Saudi Arabia	18.0167	42.3167	curr	DPZ Lab	GPS
Papio hamadryas	Abha	Saudi Arabia	18.2164	42.5052	curr	DPZ Lab	GPS
Papio hamadryas	Wadi Hali	Saudi Arabia	18.75	41.8333	curr	DPZ Lab	GPS
Papio hamadryas	Bisha, south of	Saudi Arabia	19.5	42.6667	curr	DPZ Lab	GPS
Papio hamadryas	Al Mudhaylif	Saudi Arabia	19.55	41.1	curr	DPZ Lab	GPS
Papio hamadryas	Baha	Saudi Arabia	20.0167	41.4667	curr	DPZ Lab	GPS
Papio hamadryas	Wadi Ranyah	Saudi Arabia	20.1667	41.9167	curr	DPZ Lab	GPS
Papio hamadryas	Taif	Saudi Arabia	21.2703	40.4158	curr	DPZ Lab	GPS
Papio hamadryas	Wadi Kharrar	Saudi Arabia	21.3	40.1167	curr	DPZ Lab	GPS
Papio hamadryas	Al Hada (near Taif)	Saudi Arabia	21.35	40.25	curr	DPZ Lab	GPS
Papio hamadryas	Wadi Mayarish	Saudi Arabia	21.3833	40	curr	DPZ Lab	GPS
Papio hamadryas	Al Akhal	Saudi Arabia	23.3156	39.8594	curr	DPZ Lab	GPS
Papio kindae	Kaingu, New Kalala between	Zambia	-15.5298	26.032	curr	DPZ Lab	GPS
Papio kindae	Kaingu, New Kalala between	Zambia	-15.31	25.9928	curr	DPZ Lab	GPS
Papio kindae	Kaingu, New Kalala between	Zambia	-15.291	25.9912	curr	DPZ Lab	GPS
Papio kindae	Kafue NP, Chunga	Zambia	-15.0536	26.0052	curr	DPZ Lab	map
Papio kindae	Kafue NP North (Mokambi Lodge)	Zambia	-14.9803	25.9948	curr	DPZ Lab	GPS
Papio kindae	Kafue NP North (Tar road) 3	Zambia	-14.9715	26.4452	curr	DPZ Lab	GPS
Papio kindae	Kafue NP North (Tar road)	Zambia	-14.9678	26.5358	curr	DPZ Lab	GPS
Papio kindae	Kafue NP North (Tar road)2	Zambia	-14.956	26.0632	curr	DPZ Lab	GPS
Papio kindae	Kafue NP North (Tar road)1	Zambia	-14.9534	25.9524	curr	DPZ Lab	GPS
Papio kindae	Kafue NP North (Moshi Camp)	Zambia	-14.404	26.1607	curr	DPZ Lab	GPS
Papio kindae	Lunga NP	Zambia	-13.0789	24.7126	curr	DPZ Lab	map
Papio kindae	Lunga NP	Zambia	-12.8469	24.8283	curr	DPZ Lab	map
Papio kindae	Lunga NP	Zambia	-12.5998	24.7307	curr	DPZ Lab	map
Papio kindae	Kasanka NP 1	Zambia	-12.5906	30.252	curr	DPZ Lab	GPS
Papio kindae	Kasanka NP 2	Zambia	-12.5786	30.2456	curr	DPZ Lab	GPS
Papio kindae	Kasanka NP 3	Zambia	-12.5619	30.231	curr	DPZ Lab	GPS
Papio kindae	Shiwa N`gandu	Zambia	-11.1968	31.7389	curr	DPZ Lab	GPS
Papio kindae	Katwe Station (Kundelungu NP)	DRC	-10.5591	27.8553	curr	DPZ Lab	GPS
Papio kindae	Kundelungu, Parc national de	DRC	-10.2991	27.5123	curr	DPZ Lab	GPS
Papio kindae	Kundelungu, Parc national de	DRC	-10.25	27.6	curr	DPZ Lab	GPS
Papio kindae	Kundelungu, Parc national de	DRC	-9.83409	27.4157	curr	DPZ Lab	GPS
Papio kindae	Kundelungu, Parc national de	DRC	-9.77741	27.398	curr	DPZ Lab	GPS
Papio kindae	Punto Andongo	Angola	-9.65628	15.5968	curr	DPZ Lab	map
Papio kindae	Cassanje, escarpa da baixa de	Angola	-9.34533	17.0754	curr	DPZ Lab	map
Papio kindae	near Sombwe (near Upemba NP)	DRC	-9.28697	25.8011	curr	DPZ Lab	GPS
Papio kindae	Upemba, Parc national	DRC	-9.04763	26.8244	curr	DPZ Lab	GPS
Papio kindae	Upemba, Parc national	DRC	-9.03883	26.7364	curr	DPZ Lab	GPS
Papio kindae	Upemba, Parc national	DRC	-9.01917	26.5906	curr	DPZ Lab	GPS
Papio kindae	Upemba, Parc national	DRC	-8.90014	26.7904	curr	DPZ Lab	GPS
Papio kindae	Kalambo Falls, southern Lake Tanaganyika	Zambia	-8.59283	31.2365	curr	DPZ Lab	GPS
Papio kindae	Lucapa, east of	Angola	-8.44228	20.9854	curr	DPZ Lab	map
Papio kindae	Milando, Reserva do	Angola	-8.42464	17.104	curr	DPZ Lab	map
Papio kindae	Lucapa, west of	Angola	-8.36588	20.2276	curr	DPZ Lab	map
Papio kindae	Milando, Reserva do	Angola	-7.88274	17.0696	curr	DPZ Lab	map
Papio kindae	Mahale Mts NP	Tanzania	-6.12868	29.7322	curr	DPZ Lab	GPS
Papio kindae	Mahale Mts NP, Kasiha	Tanzania	-6.11663	29.7323	curr	DPZ Lab	GPS
Papio kindae	Mahale NP	Tanzania	-6.03722	29.7406	curr	DPZ Lab	GPS
Papio kindae	Mahale NP	Tanzania	-6.03667	29.7419	curr	DPZ Lab	GPS
Papio papio	Loma	Sierra Leone	9.12056	-10.7778	curr	DPZ Lab	GPS
Papio papio	?	Sierra Leone	9.69	-11.6	curr	DPZ Lab	GPS
Papio papio	Leysere2	Guinea	10.2068	-11.2714	curr	DPZ Lab	GPS
Papio papio	Leysere1	Guinea	10.2073	-11.2679	curr	DPZ Lab	GPS
Papio papio	Soyah3	Guinea	10.28	-11.9609	curr	DPZ Lab	GPS
Papio papio	Soyah2	Guinea	10.2811	-11.9547	curr	DPZ Lab	GPS
Papio papio	Soyah1	Guinea	10.2828	-11.9541	curr	DPZ Lab	GPS
Papio papio	?	Guinea	10.4055	-11.8348	curr	DPZ Lab	GPS
Papio papio	Kouroukorodgi, Haute Niger NP	Guinea	10.436	-10.0731	curr	DPZ Lab	GPS
Papio papio	Mare, Haute Niger NP	Guinea	10.5014	-10.337	curr	DPZ Lab	GPS
Papio papio	Woyumba, Haute Niger NP	Guinea	10.5085	-10.4144	curr	DPZ Lab	GPS
Papio papio	Bakaria, Haute Niger NP 3	Guinea	10.5427	-10.3154	curr	DPZ Lab	GPS
Papio papio	Tambo, Haute Niger NP	Guinea	10.5428	-10.2921	curr	DPZ Lab	GPS
Papio papio	Fella Hamd	Guinea	10.7298	-11.5806	curr	DPZ Lab	GPS
Papio papio	Kewedyi	Guinea	10.8077	-11.5028	curr	DPZ Lab	GPS
Papio papio	Fatala	Guinea	10.9553	-11.4857	curr	DPZ Lab	GPS
Papio papio	Guelenwil	Guinea	10.9639	-12.7132	curr	DPZ Lab	GPS
Papio papio	Marela	Guinea	10.9995	-11.4974	curr	DPZ Lab	GPS
Papio papio	Beli	Guinea	11.0208	-11.515	curr	DPZ Lab	GPS
Papio papio	DiaraBaka1	Guinea	11.0408	-14.1235	curr	DPZ Lab	GPS
Papio papio	DiaraBaka3	Guinea	11.0426	-14.1249	curr	DPZ Lab	GPS
Papio papio	DiaraBaka2	Guinea	11.0451	-14.1237	curr	DPZ Lab	GPS
Papio papio	DiaraBaka4	Guinea	11.0525	-14.1258	curr	DPZ Lab	GPS
Papio papio	Barko	Guinea	11.058	-12.0549	curr	DPZ Lab	GPS
Papio papio	DiaraBaka	Guinea	11.0583	-14.1171	curr	DPZ Lab	GPS
Papio papio	Cabedu	Guinea-Bissau	11.1115	-15.1281	curr	DPZ Lab	GPS
Papio papio	Koullere2	Guinea	11.1478	-14.09	curr	DPZ Lab	GPS
Papio papio	Koullere6	Guinea	11.1504	-14.1187	curr	DPZ Lab	GPS
Papio papio	Koullere1	Guinea	11.1537	-14.0795	curr	DPZ Lab	GPS
Papio papio	Koullere5	Guinea	11.1542	-14.1162	curr	DPZ Lab	GPS
Papio papio	Canamina	Guinea-Bissau	11.1544	-15.0882	curr	DPZ Lab	GPS
Papio papio	Koullere3	Guinea	11.164	-14.0957	curr	DPZ Lab	GPS
Papio papio	Koullere4	Guinea	11.1659	-14.0981	curr	DPZ Lab	GPS
Papio papio	Catomboi	Guinea-Bissau	11.1715	-15.0549	curr	DPZ Lab	GPS
Papio papio	Cambeque	Guinea-Bissau	11.1716	-15.0257	curr	DPZ Lab	GPS
Papio papio	Bani	Guinea	11.1879	-11.6207	curr	DPZ Lab	GPS
Papio papio	Cantanhez region, local Caiquene	Guinea-Bissau	11.1899	-15.101	curr	DPZ Lab	GPS
Papio papio	Cantanhez region, local Cambeque	Guinea-Bissau	11.1905	-15.016	curr	DPZ Lab	GPS
Papio papio	Caiquene	Guinea-Bissau	11.2253	-15.1016	curr	DPZ Lab	GPS
Papio papio	Port Gandamael	Guinea-Bissau	11.2409	-14.9013	curr	DPZ Lab	GPS
Papio papio	Amindara Catobo	Guinea-Bissau	11.2806	-14.977	curr	DPZ Lab	GPS
Papio papio	Quebo Sutuba	Guinea-Bissau	11.3091	-14.9108	curr	DPZ Lab	GPS
Papio papio	Cantanhez region, local Ponta Nova	Guinea-Bissau	11.3093	-14.9685	curr	DPZ Lab	GPS
Papio papio	Botchê Cule	Guinea-Bissau	11.3554	-15.0097	curr	DPZ Lab	GPS
Papio papio	Dokoro	Guinea	11.4078	-11.3593	curr	DPZ Lab	GPS
Papio papio	Cutada	Guinea-Bissau	11.4745	-15.0562	curr	DPZ Lab	GPS
Papio papio	Dulombe region	Guinea-Bissau	11.4917	-14.8403	curr	DPZ Lab	GPS
Papio papio	Didikourou2	Guinea	11.5389	-9.57661	curr	DPZ Lab	GPS
Papio papio	Didikourou1	Guinea	11.5402	-9.57419	curr	DPZ Lab	GPS
Papio papio	Sr Soares	Guinea-Bissau	11.5841	-15.0531	curr	DPZ Lab	GPS
Papio papio	Senta Pont	Guinea	11.621	-13.7162	curr	DPZ Lab	GPS
Papio papio	Lorge	Guinea	11.6292	-11.4186	curr	DPZ Lab	GPS
Papio papio	Bensery	Guinea	11.6696	-11.3562	curr	DPZ Lab	GPS
Papio papio	Cutada	Guinea-Bissau	11.6844	-15.0503	curr	DPZ Lab	GPS
Papio papio	Bakar Conte	Guinea-Bissau	11.6965	-14.8645	curr	DPZ Lab	GPS
Papio papio	Donguel Sigon	Guinea	11.7107	-12.2631	curr	DPZ Lab	GPS
Papio papio	Touba	Guinea	11.7381	-12.9794	curr	DPZ Lab	GPS
Papio papio	Nyalama2	Guinea	11.7445	-12.7015	curr	DPZ Lab	GPS
Papio papio	Nyalama1	Guinea	11.7452	-12.6952	curr	DPZ Lab	GPS
Papio papio	Bubatchingue	Guinea-Bissau	11.7501	-15.0917	curr	DPZ Lab	GPS
Papio papio	Bandiagara2	Guinea	11.773	-13.3663	curr	DPZ Lab	GPS
Papio papio	Bandiagara1	Guinea	11.7768	-13.3617	curr	DPZ Lab	GPS
Papio papio	Guembombol	Guinea-Bissau	11.813	-15.0951	curr	DPZ Lab	GPS
Papio papio	Kasenga2	Guinea	11.8284	-13.0506	curr	DPZ Lab	GPS
Papio papio	Kasenga1	Guinea	11.8322	-13.0494	curr	DPZ Lab	GPS
Papio papio	Boé Béli	Guinea-Bissau	11.8392	-13.9571	curr	DPZ Lab	GPS
Papio papio	Boé Aicum	Guinea-Bissau	11.8876	-13.9318	curr	DPZ Lab	GPS
Papio papio	Madina	Guinea	11.9219	-11.5959	curr	DPZ Lab	GPS
Papio papio	Boé Aicum Mon-tanha	Guinea-Bissau	11.9417	-13.877	curr	DPZ Lab	GPS
Papio papio	Hore Nioma	Guinea	11.9769	-11.5498	curr	DPZ Lab	GPS
Papio papio	Nienta	Guinea	12.105	-9.63293	curr	DPZ Lab	GPS
Papio papio	Kedougou	Senegal	12.5756	-12.1247	curr	DPZ Lab	GPS
Papio papio	Nafadji2	Senegal	12.6581	-11.5663	curr	DPZ Lab	GPS
Papio papio	Nafadji1	Senegal	12.6592	-11.5595	curr	DPZ Lab	GPS
Papio papio	Nafadji3	Senegal	12.6612	-11.642	curr	DPZ Lab	GPS
Papio papio	Dalaba2	Senegal	12.7454	-13.2417	curr	DPZ Lab	GPS
Papio papio	Dalaba3	Senegal	12.7459	-13.2511	curr	DPZ Lab	GPS
Papio papio	Dalaba1	Senegal	12.751	-13.2349	curr	DPZ Lab	GPS
Papio papio	Dalaba4	Senegal	12.7516	-13.2524	curr	DPZ Lab	GPS
Papio papio	Dalaba5	Senegal	12.7518	-13.2669	curr	DPZ Lab	GPS
Papio papio	Dalaba7	Senegal	12.7575	-13.2738	curr	DPZ Lab	GPS
Papio papio	Dalaba6	Senegal	12.7576	-13.2738	curr	DPZ Lab	GPS
Papio papio	Kayanga2	Senegal	12.8386	-14.0645	curr	DPZ Lab	GPS
Papio papio	Kayanga1	Senegal	12.8442	-14.0656	curr	DPZ Lab	GPS
Papio papio	Bafing, Réserve du	Mali	12.8561	-10.4744	curr	DPZ Lab	GPS
Papio papio	Kayanga Forêt classée2	Senegal	12.8756	-13.9388	curr	DPZ Lab	GPS
Papio papio	Assirik, Mt.	Senegal	12.8833	-12.7667	curr	DPZ Lab	GPS
Papio papio	Kayanga Forêt classée3	Senegal	12.8876	-13.9438	curr	DPZ Lab	GPS
Papio papio	Kayanga Forêt classée1	Senegal	12.8899	-13.9496	curr	DPZ Lab	GPS
Papio papio	Senegal	Senegal	12.95	-12.93	curr	DPZ Lab	map
Papio papio	westliches	Senegal	13.0072	-13.2749	curr	DPZ Lab	GPS
Papio papio	Simenti	Senegal	13.0178	-13.2808	curr	DPZ Lab	GPS
Papio papio	Simenti	Senegal	13.0228	-13.2866	curr	DPZ Lab	GPS
Papio papio	Camp du Lion	Senegal	13.0282	-13.2346	curr	DPZ Lab	GPS
Papio papio	Lingue Kountou	Senegal	13.0338	-13.0802	curr	DPZ Lab	GPS
Papio papio	Niokolo sud	Senegal	13.0353	-12.6345	curr	DPZ Lab	GPS
Papio papio	Gue Damantan	Senegal	13.045	-13.3197	curr	DPZ Lab	GPS
Papio papio	Niokolo	Senegal	13.0735	-12.7208	curr	DPZ Lab	GPS
Papio papio	Niokolo Koba Poste	Senegal	13.0747	-12.7209	curr	DPZ Lab	GPS
Papio papio	Badi	Senegal	13.1427	-13.2228	curr	DPZ Lab	GPS
Papio papio	Dienoundia1	Senegal	13.1721	-13.0162	curr	DPZ Lab	GPS
Papio papio	Dienoundia2	Senegal	13.1732	-13.018	curr	DPZ Lab	GPS
Papio papio	Bira2	Senegal	13.3408	-13.4425	curr	DPZ Lab	GPS
Papio papio	Bira1	Senegal	13.3573	-13.4423	curr	DPZ Lab	GPS
Papio papio	Gamon1	Senegal	13.3592	-12.8674	curr	DPZ Lab	GPS
Papio papio	Gamon2	Senegal	13.362	-12.9097	curr	DPZ Lab	GPS
Papio papio	Fassori Dounga	Mali	13.5714	-9.53247	curr	DPZ Lab	GPS
Papio papio	Farakorodou	Mali	13.6009	-9.67698	curr	DPZ Lab	GPS
Papio papio	Dorodounga	Mali	13.6173	-9.69587	curr	DPZ Lab	GPS
Papio papio	Babili	Mali	13.6693	-9.56679	curr	DPZ Lab	GPS
Papio papio	Missira	Mali	13.677	-9.60358	curr	DPZ Lab	GPS
Papio papio	Bafitini	Mali	13.6858	-9.56782	curr	DPZ Lab	GPS
Papio papio	Kouroukoumba2	Mali	13.7762	-9.42076	curr	DPZ Lab	GPS
Papio papio	Kouroukoumba1	Mali	13.7883	-9.41142	curr	DPZ Lab	GPS
Papio papio	Kalan I	Mali	13.7926	-9.38394	curr	DPZ Lab	GPS
Papio papio	Mare Bendougou1	Mali	13.8385	-8.79814	curr	DPZ Lab	GPS
Papio papio	Mare Bendougou2	Mali	13.8459	-8.79628	curr	DPZ Lab	GPS
Papio papio	Sikoroni	Mali	13.8462	-9.40591	curr	DPZ Lab	GPS
Papio papio	Wendow Fod2	Senegal	13.8945	-12.4307	curr	DPZ Lab	GPS
Papio papio	Wendow Fod1	Senegal	13.905	-12.4266	curr	DPZ Lab	GPS
Papio papio	Berdo1	Mali	13.9692	-9.19301	curr	DPZ Lab	GPS
Papio papio	Berdo2	Mali	13.9836	-9.22812	curr	DPZ Lab	GPS
Papio papio	Samba Yaye2	Senegal	14.0054	-12.2076	curr	DPZ Lab	GPS
Papio papio	Samba Yaye1	Senegal	14.0198	-12.2024	curr	DPZ Lab	GPS
Papio papio	Taja	Mali	14.0976	-8.77454	curr	DPZ Lab	GPS
Papio papio	Tayr	Mali	14.1044	-8.75071	curr	DPZ Lab	GPS
Papio papio	Berber	Mali	14.1068	-8.82611	curr	DPZ Lab	GPS
Papio papio	Marteneblendou	Mali	14.1114	-8.79971	curr	DPZ Lab	GPS
Papio papio	Koussan Barrage	Senegal	14.1186	-12.4274	curr	DPZ Lab	GPS
Papio papio	Bagarambougou2	Mali	14.1356	-8.98303	curr	DPZ Lab	GPS
Papio papio	Tacoutala Faleme	Senegal	14.1358	-12.2	curr	DPZ Lab	GPS
Papio papio	Bagarambougou1	Mali	14.1374	-8.97651	curr	DPZ Lab	GPS
Papio papio	Takoutala2	Senegal	14.1387	-12.2308	curr	DPZ Lab	GPS
Papio papio	Belly Baob	Senegal	14.1394	-12.3407	curr	DPZ Lab	GPS
Papio papio	Gabanikoro	Mali	14.1585	-8.98882	curr	DPZ Lab	GPS
Papio papio	Boungoukountia	Mali	14.1954	-9.01335	curr	DPZ Lab	GPS
Papio papio	Haidra Tegeda	Mali	14.3176	-8.97426	curr	DPZ Lab	GPS
Papio papio	Sinthiou Fissa2	Senegal	14.387	-12.3498	curr	DPZ Lab	GPS
Papio papio	Sinthiou Fissa1	Senegal	14.3913	-12.3464	curr	DPZ Lab	GPS
Papio papio	Kidira nord	Senegal	14.6381	-12.3275	curr	DPZ Lab	GPS
Papio papio	Moudéri	Mauretania	15.0526	-12.5676	curr	DPZ Lab	GPS
Papio papio	Guelta Goumbel	Mauretania	15.9571	-12.0099	curr	DPZ Lab	GPS
Papio papio	Guelta Meyla	Mauretania	16.0025	-11.8718	curr	DPZ Lab	GPS
Papio papio	Guelta Galoûal	Mauretania	16.3388	-11.9711	curr	DPZ Lab	GPS
Papio papio	Trig Seiouaddé, region Assaba	Mauretania	16.8208	-11.9517	curr	DPZ Lab	GPS
Papio papio	Ain Farfara	Mauretania	17.0427	-12.1609	curr	DPZ Lab	GPS
Papio papio	Oumm Icheglâne	Mauretania	17.0703	-12.2079	curr	DPZ Lab	GPS
Papio papio	Aouînet Nagâga, region Assaba	Mauretania	17.1525	-12.1991	curr	DPZ Lab	GPS
Papio papio	Laout	Mauretania	17.2408	-12.1017	curr	DPZ Lab	GPS
Papio papio	Aouinet Khoroufa, Tagant	Mauretania	17.371	-12.3141	curr	DPZ Lab	GPS
Papio ursinus	De Hoop Nature Reserve	South Africa	-34.4562	20.4066	curr	DPZ Lab	GPS
Papio ursinus	Cape Peninsula	South Africa	-34.2833	18.4167	curr	DPZ Lab	GPS
Papio ursinus	Cape Nature Reserve	South Africa	-34.2621	18.4665	curr	DPZ Lab	GPS
Papio ursinus	Western Cape	South Africa	-34.1575	18.4069	curr	DPZ Lab	GPS
Papio ursinus	Riversdale, north of	South Africa	-34.027	21.2275	curr	DPZ Lab	GPS
Papio ursinus	Suurbraak, west of	South Africa	-34.0046	20.6284	curr	DPZ Lab	GPS
Papio ursinus	Trasouws Pass	South Africa	-33.9911	20.7063	curr	DPZ Lab	GPS
Papio ursinus	Elandsbosrivier	South Africa	-33.9747	23.7764	curr	DPZ Lab	GPS
Papio ursinus	Soutrivier	South Africa	-33.9356	23.4993	curr	DPZ Lab	GPS
Papio ursinus	Franschhoek Pass	South Africa	-33.9247	19.1417	curr	DPZ Lab	GPS
Papio ursinus	Outerigua	South Africa	-33.8799	22.3974	curr	DPZ Lab	GPS
Papio ursinus	Kogmanskloof Pas	South Africa	-33.8139	20.0899	curr	DPZ Lab	GPS
Papio ursinus	Du Toitskloof Pass	South Africa	-33.7315	19.1116	curr	DPZ Lab	GPS
Papio ursinus	Bushmans River, ca. 80km east of Port Elizabeth	South Africa	-33.5105	26.1245	curr	DPZ Lab	GPS
Papio ursinus	Grahamstown, west of	South Africa	-33.495	26.195	curr	DPZ Lab	GPS
Papio ursinus	Ou Tol Drift	South Africa	-33.4214	22.5507	curr	DPZ Lab	GPS
Papio ursinus	Opmetings Drift	South Africa	-33.3535	22.5432	curr	DPZ Lab	GPS
Papio ursinus	Eastern Cape	South Africa	-33.3439	21.7156	curr	DPZ Lab	GPS
Papio ursinus	Olifantskop	South Africa	-33.3145	25.9595	curr	DPZ Lab	GPS
Papio ursinus	Droekloof River 5	South Africa	-33.2743	22.4994	curr	DPZ Lab	GPS
Papio ursinus	Grahamstown, north of	South Africa	-33.2117	26.6221	curr	DPZ Lab	GPS
Papio ursinus	Kapteinskraal	South Africa	-33.1109	22.5385	curr	DPZ Lab	GPS
Papio ursinus	Piekerierskloof Pass	South Africa	-32.6489	18.9512	curr	DPZ Lab	GPS
Papio ursinus	Beaufort West, 37km south of	South Africa	-32.6294	22.5582	curr	DPZ Lab	GPS
Papio ursinus	Baviaan River, N10	South Africa	-32.6039	25.8864	curr	DPZ Lab	GPS
Papio ursinus	Western Cape	South Africa	-32.5525	18.3431	curr	DPZ Lab	GPS
Papio ursinus	Great Kei Pass	South Africa	-32.5232	27.9628	curr	DPZ Lab	GPS
Papio ursinus	Beaufort West	South Africa	-32.2842	22.5659	curr	DPZ Lab	GPS
Papio ursinus	Mountain Zebra NP, Camp	South Africa	-32.2235	25.4789	curr	DPZ Lab	GPS
Papio ursinus	Mountain Zebra NP	South Africa	-32.2198	25.4696	curr	DPZ Lab	GPS
Papio ursinus	Oudeberg	South Africa	-32.1185	24.403	curr	DPZ Lab	GPS
Papio ursinus	Paardekloof	South Africa	-32.0737	24.6043	curr	DPZ Lab	GPS
Papio ursinus	Naudeberg Pass	South Africa	-31.9738	24.7113	curr	DPZ Lab	GPS
Papio ursinus	Eastern Cape	South Africa	-31.8664	24.5547	curr	DPZ Lab	GPS
Papio ursinus	Fouche River, N10	South Africa	-31.8103	24.8774	curr	DPZ Lab	GPS
Papio ursinus	Witkransnek Pass	South Africa	-31.6958	25.1912	curr	DPZ Lab	GPS
Papio ursinus	Middelburg, southwest of, N9	South Africa	-31.6705	24.9703	curr	DPZ Lab	GPS
Papio ursinus	Oribi Gorge Reserve	South Africa	-30.7065	30.2696	curr	DPZ Lab	GPS
Papio ursinus	Currie, Mt.	South Africa	-30.4714	29.3777	curr	DPZ Lab	GPS
Papio ursinus	Kwa-Zulu Natal	South Africa	-29.8278	31.0214	curr	DPZ Lab	GPS
Papio ursinus	Goegap Nature Reserve	South Africa	-29.6994	18.0322	curr	DPZ Lab	GPS
Papio ursinus	Giant's Castle Game Reserve	South Africa	-29.3333	29.4833	curr	DPZ Lab	GPS
Papio ursinus	Northern Cape	South Africa	-28.7292	24.7536	curr	DPZ Lab	GPS
Papio ursinus	Orange River	South Africa	-28.729	20.9854	curr	DPZ Lab	GPS
Papio ursinus	Northern Cape	South Africa	-28.6006	20.3256	curr	DPZ Lab	GPS
Papio ursinus	Augrabies NP	South Africa	-28.5925	20.3349	curr	DPZ Lab	GPS
Papio ursinus	Free State	South Africa	-28.5636	28.5964	curr	DPZ Lab	GPS
Papio ursinus	Golden Gate Highland NP	South Africa	-28.489	28.7615	curr	DPZ Lab	GPS
Papio ursinus	Mtonjaneni, 13 km N of Melmoth	South Africa	-28.4753	31.3487	curr	DPZ Lab	GPS
Papio ursinus	Imfolozi Game Reserve	South Africa	-28.2504	31.9942	curr	DPZ Lab	GPS
Papio ursinus	Dundee, 20km east of	South Africa	-28.2296	30.1297	curr	DPZ Lab	GPS
Papio ursinus	Zulu Rock Reserve	South Africa	-28.1749	31.0886	curr	DPZ Lab	GPS
Papio ursinus	Namibia	Namibia	-28.1711	18.5097	curr	DPZ Lab	GPS
Papio ursinus	Richtersveld	Namibia	-28.0711	16.9664	curr	DPZ Lab	GPS
Papio ursinus	Upington, ca 150km south of, N24	South Africa	-28.0229	22.6651	curr	DPZ Lab	GPS
Papio ursinus	Kwa-Zulu Natal	South Africa	-28.0086	32.2692	curr	DPZ Lab	GPS
Papio ursinus	Memel Harrysmith, between	South Africa	-27.8402	29.3642	curr	DPZ Lab	GPS
Papio ursinus	Olifantshoek, 35km east of	South Africa	-27.8222	23.0285	curr	DPZ Lab	GPS
Papio ursinus	little Drakensberg, Newcastle	South Africa	-27.7738	29.7623	curr	DPZ Lab	GPS
Papio ursinus	Newcastle, 20km west of	South Africa	-27.6373	29.7917	curr	DPZ Lab	GPS
Papio ursinus	Ithala	South Africa	-27.5333	31.2667	curr	DPZ Lab	GPS
Papio ursinus	Volksrust, 17km south of	South Africa	-27.4983	29.8605	curr	DPZ Lab	GPS
Papio ursinus	Narubis, Ranch Narubis-Oos, east of	Namibia	-27.1	18.36	curr	DPZ Lab	GPS
Papio ursinus	Northern Cape	South Africa	-27.075	22.5875	curr	DPZ Lab	GPS
Papio ursinus	Guruchab River, B1	Namibia	-26.737	18.49	curr	DPZ Lab	GPS
Papio ursinus	Namibia	Namibia	-26.5975	16.0114	curr	DPZ Lab	GPS
Papio ursinus	Keetmanshoop	Namibia	-26.5486	18.1537	curr	DPZ Lab	GPS
Papio ursinus	Badplaas, 27km west of	South Africa	-26.0568	30.3578	curr	DPZ Lab	GPS
Papio ursinus	Wortel River	Namibia	-26.0322	18.145	curr	DPZ Lab	GPS
Papio ursinus	Kumbagana Game reserve	South Africa	-25.8244	27.4236	curr	DPZ Lab	GPS
Papio ursinus	Barberton	South Africa	-25.7754	31.0684	curr	DPZ Lab	GPS
Papio ursinus	Barberton, more west of	South Africa	-25.7675	30.8092	curr	DPZ Lab	GPS
Papio ursinus	Barberton, west of	South Africa	-25.7576	30.858	curr	DPZ Lab	GPS
Papio ursinus	Rustenburg, near	South Africa	-25.6717	27.1801	curr	DPZ Lab	GPS
Papio ursinus	Swartruggens, 4km E of, N4, Melrose Nature Reserve	South Africa	-25.648	26.7747	curr	DPZ Lab	GPS
Papio ursinus	Rustenburg, west of, N4	South Africa	-25.6434	26.7958	curr	DPZ Lab	GPS
Papio ursinus	Tses, north of, River Diep	Namibia	-25.6076	17.9868	curr	DPZ Lab	GPS
Papio ursinus	Nelspruit, 20km south of	South Africa	-25.5767	31.0038	curr	DPZ Lab	GPS
Papio ursinus	Zeerust, 4,7km east of	South Africa	-25.5423	26.1186	curr	DPZ Lab	GPS
Papio ursinus	Ukutul Lion Lodge, north of Brits	South Africa	-25.5048	27.6344	curr	DPZ Lab	GPS
Papio ursinus	Doornkraal, north of Groot Marica	South Africa	-25.4999	26.3853	curr	DPZ Lab	GPS
Papio ursinus	Sable Ranch, Fence, Karavan Park	South Africa	-25.4379	27.7008	curr	DPZ Lab	GPS
Papio ursinus	Sable Ranch, Entrance Gate	South Africa	-25.4355	27.7586	curr	DPZ Lab	GPS
Papio ursinus	Sable Ranch, north of Brits	South Africa	-25.4259	27.7126	curr	DPZ Lab	GPS
Papio ursinus	Loskop Dam Nature Reserve	South Africa	-25.422	29.2817	curr	DPZ Lab	GPS
Papio ursinus	Loskop Dam Nature Reserve	South Africa	-25.4215	29.2816	curr	DPZ Lab	GPS
Papio ursinus	Gibeon, south of	Namibia	-25.4017	17.9015	curr	DPZ Lab	GPS
Papio ursinus	Zeerust, Mokgola, 24km north of	South Africa	-25.345	26.1041	curr	DPZ Lab	GPS
Papio ursinus	Beestekraal, north of	South Africa	-25.1682	27.5905	curr	DPZ Lab	GPS
Papio ursinus	Assen, north of	South Africa	-25.1442	27.5707	curr	DPZ Lab	GPS
Papio ursinus	Lydenburg, more east of	South Africa	-25.1414	30.6195	curr	DPZ Lab	GPS
Papio ursinus	Pilanesberg Game Reserve	South Africa	-25.1111	26.8781	curr	DPZ Lab	GPS
Papio ursinus	Lydenburg, east of	South Africa	-25.111	30.5077	curr	DPZ Lab	GPS
Papio ursinus	Thabazimbi, 60km south of	South Africa	-25.0757	27.5232	curr	DPZ Lab	GPS
Papio ursinus	Madikwe,40km south of , Nietverdiend, 5km south of	South Africa	-25.0734	26.1649	curr	DPZ Lab	GPS
Papio ursinus	Saps Nietverdiend, Madikwe, south of	South Africa	-25.0136	26.1511	curr	DPZ Lab	GPS
Papio ursinus	Kruger National Park	South Africa	-25	31.7	curr	DPZ Lab	GPS
Papio ursinus	Thabazimbi, 50km south of	South Africa	-24.9585	27.5704	curr	DPZ Lab	GPS
Papio ursinus	Mariental, south of	Namibia	-24.9303	17.9171	curr	DPZ Lab	GPS
Papio ursinus	Burgersfort, 30km souht of	South Africa	-24.8899	30.3137	curr	DPZ Lab	GPS
Papio ursinus	Madikwe, south of	South Africa	-24.888	26.139	curr	DPZ Lab	GPS
Papio ursinus	Mpumalanga	South Africa	-24.8611	30.8464	curr	DPZ Lab	GPS
Papio ursinus	Mariental, south of	Namibia	-24.8329	17.926	curr	DPZ Lab	GPS
Papio ursinus	Madikwe Wonderboomgate	South Africa	-24.7723	26.1619	curr	DPZ Lab	GPS
Papio ursinus	Mpumalanga	South Africa	-24.7603	30.7725	curr	DPZ Lab	GPS
Papio ursinus	Burgersfort, 7km south of	South Africa	-24.7025	30.3475	curr	DPZ Lab	GPS
Papio ursinus	Blyde River (Swadini)	South Africa	-24.68	30.79	curr	DPZ Lab	GPS
Papio ursinus	Sanrivier, south of Thabazimbi	South Africa	-24.6795	27.4393	curr	DPZ Lab	GPS
Papio ursinus	Blyde River Canyon (Blydepoort)	South Africa	-24.6667	30.7805	curr	DPZ Lab	GPS
Papio ursinus	Thabazimbi, 12km north of	South Africa	-24.5157	27.4128	curr	DPZ Lab	GPS
Papio ursinus	Thabazimbi, 16km north of	South Africa	-24.4855	27.4162	curr	DPZ Lab	GPS
Papio ursinus	Sesriem	Namibia	-24.4817	15.5349	curr	DPZ Lab	GPS
Papio ursinus	Mariental, 15km north of	Namibia	-24.4794	17.9186	curr	DPZ Lab	GPS
Papio ursinus	Rooisloof River	South Africa	-24.33	29.1338	curr	DPZ Lab	GPS
Papio ursinus	Nkumpi River, R518	South Africa	-24.3065	29.3192	curr	DPZ Lab	GPS
Papio ursinus	Limpopo	South Africa	-24.2981	28.11	curr	DPZ Lab	GPS
Papio ursinus	Potlake, Tsibeng	South Africa	-24.2721	29.9227	curr	DPZ Lab	GPS
Papio ursinus	Potlake Nature Reserve	South Africa	-24.2511	29.8793	curr	DPZ Lab	GPS
Papio ursinus	Mamba River	South Africa	-24.2121	27.5073	curr	DPZ Lab	GPS
Papio ursinus	Mokopane	South Africa	-24.1694	29.0869	curr	DPZ Lab	GPS
Papio ursinus	Lephalale, 47km south of	South Africa	-24.0296	27.5788	curr	DPZ Lab	GPS
Papio ursinus	Mokopane, R58, 40km northwest of	South Africa	-23.9849	28.6514	curr	DPZ Lab	GPS
Papio ursinus	Riet River1	South Africa	-23.9676	27.6109	curr	DPZ Lab	GPS
Papio ursinus	Mokamole, north of	South Africa	-23.9623	28.52	curr	DPZ Lab	GPS
Papio ursinus	Riet River2	South Africa	-23.8705	27.6535	curr	DPZ Lab	GPS
Papio ursinus	Namib Spreetshoogte NR (NSNR-Swartfontein)1	Namibia	-23.7332	16.2016	curr	DPZ Lab	GPS
Papio ursinus	Kunaprivier, south of	South Africa	-23.6792	28.4146	curr	DPZ Lab	GPS
Papio ursinus	Namib Spreetshoogte NR (NSNR-Swartfontein)2	Namibia	-23.6476	16.2055	curr	DPZ Lab	GPS
Papio ursinus	Lephalale, 62km east of	South Africa	-23.6031	28.3052	curr	DPZ Lab	GPS
Papio ursinus	Lephalale, 32km east of	South Africa	-23.5964	28.0315	curr	DPZ Lab	GPS
Papio ursinus	Polokwane, 38km north of	South Africa	-23.5659	29.363	curr	DPZ Lab	GPS
Papio ursinus	Awasab (B1)	Namibia	-23.4819	17.1257	curr	DPZ Lab	GPS
Papio ursinus	Swartkaap	Namibia	-23.4613	17.1225	curr	DPZ Lab	GPS
Papio ursinus	Hakos Gästefarm	Namibia	-23.2371	16.3646	curr	DPZ Lab	GPS
Papio ursinus	Krüger National Park (Shingwezi)	South Africa	-23.1087	31.4357	curr	DPZ Lab	GPS
Papio ursinus	Lajuma Mountain Retreat,west of Makhado, Bergplaas	South Africa	-23.0499	29.4535	curr	DPZ Lab	GPS
Papio ursinus	Lajuma Mountain Retreat,west of Makhado	South Africa	-23.038	29.4427	curr	DPZ Lab	GPS
Papio ursinus	Makhado, 5km west of	South Africa	-23.036	29.8633	curr	DPZ Lab	GPS
Papio ursinus	Dorp River, west of Makhado	South Africa	-23.0327	29.6655	curr	DPZ Lab	GPS
Papio ursinus	Brok River	South Africa	-22.9341	29.241	curr	DPZ Lab	GPS
Papio ursinus	Makhado, 20km north of	South Africa	-22.922	29.9319	curr	DPZ Lab	GPS
Papio ursinus	Borde NN-Park, Karibib District (C28), between	Namibia	-22.9026	15.6129	curr	DPZ Lab	GPS
Papio ursinus	Karibib District, C28	Namibia	-22.8935	15.6669	curr	DPZ Lab	GPS
Papio ursinus	Windhoek, 100km west of, C28	Namibia	-22.8176	16.2237	curr	DPZ Lab	GPS
Papio ursinus	Windhoek, 29km south of	Namibia	-22.7761	17.1317	curr	DPZ Lab	GPS
Papio ursinus	Windhoek, 75km west of , C28	Namibia	-22.7541	16.3954	curr	DPZ Lab	GPS
Papio ursinus	Alldays, 10km south of	South Africa	-22.7435	29.1881	curr	DPZ Lab	GPS
Papio ursinus	Windhoek (Bosua Pass), 121km west of , C28	Namibia	-22.7164	16.087	curr	DPZ Lab	GPS
Papio ursinus	C28	Namibia	-22.7051	15.9714	curr	DPZ Lab	GPS
Papio ursinus	Frank	Namibia	-22.6833	18.1612	curr	DPZ Lab	GPS
Papio ursinus	Goanicontes, close to, border of NN-Park	Namibia	-22.6686	14.823	curr	DPZ Lab	GPS
Papio ursinus	Windhoek, 13km south of	Namibia	-22.6637	17.0727	curr	DPZ Lab	GPS
Papio ursinus	Windhoek, 30km west of, C28	Namibia	-22.6051	16.7164	curr	DPZ Lab	GPS
Papio ursinus	Namibia	Namibia	-22.5753	17.0806	curr	DPZ Lab	GPS
Papio ursinus	Moremi3	Botswana	-22.563	27.434	curr	DPZ Lab	GPS
Papio ursinus	Mussina, 25km south of	South Africa	-22.5619	29.9485	curr	DPZ Lab	GPS
Papio ursinus	Windhoek Airport (turning C23 to Dorbabis)	Namibia	-22.5263	17.3327	curr	DPZ Lab	GPS
Papio ursinus	Alldays, 30km north of	South Africa	-22.4276	29.2096	curr	DPZ Lab	GPS
Papio ursinus	Okasewa Ranch	Namibia	-22.412	18.3491	curr	DPZ Lab	GPS
Papio ursinus	Tsaobis (White Stripe)	Namibia	-22.4094	15.7042	curr	DPZ Lab	GPS
Papio ursinus	Tsaobis, Davids Posten	Namibia	-22.3927	15.8089	curr	DPZ Lab	GPS
Papio ursinus	Tsaobis (FritzStark)	Namibia	-22.3804	15.763	curr	DPZ Lab	GPS
Papio ursinus	Limpopo	South Africa	-22.3494	30.0397	curr	DPZ Lab	GPS
Papio ursinus	Limpopo	South Africa	-22.3489	30.0397	curr	DPZ Lab	GPS
Papio ursinus	Windhoek, north of	Namibia	-22.3466	17.0523	curr	DPZ Lab	GPS
Papio ursinus	Windhoek, north of	Namibia	-22.3466	17.0715	curr	DPZ Lab	GPS
Papio ursinus	Mussina, 11km west of	South Africa	-22.3298	29.9615	curr	DPZ Lab	GPS
Papio ursinus	Mussina, 12km west of	South Africa	-22.3093	29.8705	curr	DPZ Lab	GPS
Papio ursinus	Banhine NP	Mozambique	-22.3089	33.2294	curr	Soto 2007	map
Papio ursinus	Madikwe, 15 km SE of Ponts Drift	South Africa	-22.2635	29.2815	curr	DPZ Lab	GPS
Papio ursinus	Mussina, 60km west of	South Africa	-22.229	29.5437	curr	DPZ Lab	GPS
Papio ursinus	Limpopo, Pontdrift	South Africa	-22.2	29.3833	curr	DPZ Lab	GPS
Papio ursinus	Windhoek, Okahandja between	Namibia	-22.156	16.9981	curr	DPZ Lab	GPS
Papio ursinus	Klippberg (5km south of Karibib)	Namibia	-21.9973	15.8811	curr	DPZ Lab	GPS
Papio ursinus	Karibib, 108km east of	Namibia	-21.9616	16.8372	curr	DPZ Lab	GPS
Papio ursinus	Karibib, 10km west of	Namibia	-21.9372	15.7385	curr	DPZ Lab	GPS
Papio ursinus	Karibib, 5-6km west of	Namibia	-21.9286	15.7932	curr	DPZ Lab	GPS
Papio ursinus	Karibib, 47km east of	Namibia	-21.9151	16.2778	curr	DPZ Lab	GPS
Papio ursinus	Okahandja, north of	Namibia	-21.5264	16.8576	curr	DPZ Lab	GPS
Papio ursinus	Omaruru, 18km west of	Namibia	-21.3601	15.7689	curr	DPZ Lab	GPS
Papio ursinus	Traupes Farm (Omaruru)	Namibia	-21.3245	15.5898	curr	DPZ Lab	GPS
Papio ursinus	Wewelsburg Farm	Namibia	-21.2397	16.8289	curr	DPZ Lab	GPS
Papio ursinus	Omaruru, 36km north of	Namibia	-21.127	16.0445	curr	DPZ Lab	GPS
Papio ursinus	White Lady (Ugab Riverbed)	Namibia	-21.0177	14.6482	curr	DPZ Lab	GPS
Papio ursinus	Omaruru, north of	Namibia	-20.9963	16.1142	curr	DPZ Lab	GPS
Papio ursinus	SRT-Camp (Ugab Riverbed)	Namibia	-20.9634	14.1313	curr	DPZ Lab	GPS
Papio ursinus	Damaraland	Namibia	-20.9625	16.8006	curr	DPZ Lab	GPS
Papio ursinus	Hohenfels Campsite	Namibia	-20.697	16.846	curr	DPZ Lab	GPS
Papio ursinus	Otjiwarongo	Namibia	-20.6815	16.7824	curr	DPZ Lab	GPS
Papio ursinus	Windhoek, Okahandja between	Namibia	-20.642	17.1177	curr	DPZ Lab	GPS
Papio ursinus	Twyfelfontein, south of	Namibia	-20.5425	14.4564	curr	DPZ Lab	GPS
Papio ursinus	Otjiwarongo	Namibia	-20.5217	16.6933	curr	DPZ Lab	GPS
Papio ursinus	Waterburg Plateau	Namibia	-20.5045	17.2422	curr	DPZ Lab	GPS
Papio ursinus	Waterberg Wilderness1	Namibia	-20.4806	17.286	curr	DPZ Lab	GPS
Papio ursinus	Waterberg Wilderness2	Namibia	-20.4777	17.2823	curr	DPZ Lab	GPS
Papio ursinus	Waterberg Wilderness3	Namibia	-20.4748	17.2919	curr	DPZ Lab	GPS
Papio ursinus	Waterberg Wilderness4	Namibia	-20.4744	17.2987	curr	DPZ Lab	GPS
Papio ursinus	Xaragu, 5km south of	Namibia	-20.4224	14.3407	curr	DPZ Lab	GPS
Papio ursinus	Omaruru, north of	Namibia	-20.4097	16.1877	curr	DPZ Lab	GPS
Papio ursinus	Xaragu Camp	Namibia	-20.4078	14.3346	curr	DPZ Lab	GPS
Papio ursinus	Outjo, 70km west of	Namibia	-20.2575	15.5385	curr	DPZ Lab	GPS
Papio ursinus	Outjo, 73km west of, (C39) (Gainatseb)	Namibia	-20.2571	15.5141	curr	DPZ Lab	GPS
Papio ursinus	Omaruru, north of (U36)	Namibia	-20.2281	16.151	curr	DPZ Lab	GPS
Papio ursinus	Outjo, 27km west of	Namibia	-20.1924	15.9072	curr	DPZ Lab	GPS
Papio ursinus	Kombat1	Namibia	-19.7203	17.7494	curr	DPZ Lab	GPS
Papio ursinus	Kombat2	Namibia	-19.7148	17.8449	curr	DPZ Lab	GPS
Papio ursinus	Moremi1	Botswana	-19.5167	23.0333	curr	DPZ Lab	GPS
Papio ursinus	Damaraland	Namibia	-19.3234	17.6733	curr	DPZ Lab	GPS
Papio ursinus	Moremi Wildlife Reserve	Botswana	-19.1835	23	curr	DPZ Lab	GPS
Papio ursinus	Nyanga	Zimbabwe	-19.0578	32.8128	curr	DPZ Lab	GPS
Papio ursinus	Gorongosa NP	Mozambique	-18.9783	34.3611	curr	DPZ Lab	GPS
Papio ursinus	Pandamatenga, near	Botswana	-18.6401	25.6247	curr	DPZ Lab	GPS
Papio ursinus	Vumba	Zimbabwe	-18.5277	32.6613	curr	DPZ Lab	GPS
Papio ursinus	Divundu	Namibia	-18.255	21.7298	curr	DPZ Lab	GPS
Papio ursinus	Divundu	Namibia	-18.2224	21.7535	curr	DPZ Lab	GPS
Papio ursinus	Caprivi	Namibia	-18.1525	21.6042	curr	DPZ Lab	GPS
Papio ursinus	Victotia Falls, parking site	Zambia	-17.927	25.8644	curr	DPZ Lab	GPS
Papio ursinus	Livingstone (at Sambezi)	Zambia	-17.9118	25.8645	curr	DPZ Lab	GPS
Papio ursinus	Mosi-oa-Tunya	Zambia	-17.884	25.8393	curr	DPZ Lab	GPS
Papio ursinus	Choma District	Zambia	-17.8533	25.855	curr	DPZ Lab	GPS
Papio ursinus	Kongola	Namibia	-17.7728	23.3378	curr	DPZ Lab	GPS
Papio ursinus	Mazowe	Zimbabwe	-17.5172	30.9857	curr	DPZ Lab	GPS
Papio ursinus	Katima	Namibia	-17.4784	24.2464	curr	DPZ Lab	GPS
Papio ursinus	Bindura	Zimbabwe	-17.2117	31.3989	curr	DPZ Lab	GPS
Papio ursinus	Iona NP	Angola	-16.5505	13.2371	curr	DPZ Lab	GPS
Papio ursinus	Iona NP	Angola	-16.3352	13.3277	curr	DPZ Lab	GPS
Papio ursinus	Kafue NP, Dendro Park	Zambia	-16.1454	26.0625	curr	DPZ Lab	map
Papio ursinus	Lochinvar NP	Zambia	-15.9998	27.2293	curr	DPZ Lab	GPS
Papio ursinus	Lochinvar NP	Zambia	-15.9832	27.2567	curr	DPZ Lab	GPS
Papio ursinus	Kafue NP Middle 2	Zambia	-15.8718	25.9703	curr	DPZ Lab	GPS
Papio ursinus	Kafue NP Middle 1	Zambia	-15.7987	25.9981	curr	DPZ Lab	GPS
Papio ursinus	Kafue NP Middle, New Kalala	Zambia	-15.7736	26.0108	curr	DPZ Lab	GPS
Papio ursinus	Itezhi-Tezhi	Zambia	-15.3549	25.9952	curr	DPZ Lab	GPS
Papio ursinus	Escarpa Huíla	Angola	-15.2965	13.5158	curr	DPZ Lab	GPS
Papio ursinus	Hunguéria	Angola	-15.1548	13.5825	curr	DPZ Lab	GPS
Papio ursinus	Serra Leba, Lubango	Angola	-15.1417	13.2417	curr	DPZ Lab	GPS
Papio ursinus	Lower Zambezi (Great East)	Zambia	-15.0625	29.7363	curr	DPZ Lab	GPS
Papio ursinus	Escarpa Huíla	Angola	-15.0396	13.2687	curr	DPZ Lab	GPS
Papio ursinus	Lower Zambezi (Bridge Camp)	Zambia	-15.0053	30.2152	curr	DPZ Lab	GPS
Papio ursinus	Lower Zambezi (Great East)	Zambia	-14.9649	30.0614	curr	DPZ Lab	GPS
Papio ursinus	Kapembawe Lodge	Angola	-12.9665	13.2742	curr	DPZ Lab	GPS
Papio ursinus	Kapembawe Lodge	Angola	-12.963	13.2428	curr	DPZ Lab	GPS
Papio ursinus	Reserve do Bufalo	Angola	-12.8358	13.8093	curr	DPZ Lab	GPS
Papio ursinus	Reserve do Bufalo	Angola	-12.7722	13.7036	curr	DPZ Lab	GPS
Papio ursinus	Reserve do Bufalo	Angola	-12.7568	13.8013	curr	DPZ Lab	GPS
Papio anubis	Itigi, Singida Dist., [Central Region]	Tanzania	-5.68333	34.5	hist	Napier 1981	coordinates
Papio anubis	Gombe bei Tabora	Tanzania	-5	31.3333	hist	Museum König Bonn, Germany	map
Papio anubis	R. Bubu, Kondoa Dist.	Tanzania	-4.91667	35.6667	hist	Napier 1981	coordinates
Papio anubis	Usshora, [Nr. Usure], Mkalama, [Central Region]	Tanzania	-4.66667	34.3333	hist	Napier 1981	coordinates
Papio anubis	Mtali's (Nshinsi), Mkalama, Singida, [Central Region], T.T.	Tanzania	-4.38333	34.6167	hist	Napier 1981	coordinates
Papio anubis	Tanzania, Wembere am Bach Tango	Tanzania	-4.16667	34.1833	hist	Museum König Bonn, Germany	map
Papio anubis	?	Rep Congo	-4.11	15.09	hist	Royal Museum for Central Africa, Tervuren, Belgium	coordinates
Papio anubis	Mto Wambo [Mto Wa Mbu], Northem Tanganyika	Tanzania	-3.41667	35.8333	hist	Napier 1981	coordinates
Papio anubis	Tengeru, Arusha, [Northem Region], Tanganyika Territory	Tanzania	-3.38333	36.8167	hist	Napier 1981	coordinates
Papio anubis	Mto-wa-mbu, ca. 100km west of Arusha	Tanzania	-3.37805	35.8403	hist	Museum König Bonn, Germany	map
Papio anubis	Mto-wa-mbu, ca. 100km west of Arusha	Tanzania	-3.371	35.841	hist	Museum König Bonn, Germany	map
Papio anubis	Mt. Meru East, [Northem Region]	Tanzania	-3.27	36.87	hist	Napier 1981	coordinates
Papio anubis	west of Lake Manyara, Oldeani	Tanzania	-3.26667	35.4333	hist	Museum König Bonn, Germany	map
Papio anubis	Mt. Meru, Kilimanjaro Range, [Northem Region]	Tanzania	-3.25	36.92	hist	Napier 1981	coordinates
Papio anubis	Lerai, Ngorongoro Crater, Tanzania	Tanzania	-3.16667	35.5833	hist	Napier 1981	coordinates
Papio anubis	Kilimanjaro, [Northem Region]	Tanzania	-3.03333	37.3333	hist	Napier 1981	coordinates
Papio anubis	Kibwezi, [Southem Kenya]	Kenya	-2.83333	37.95	hist	Napier 1981	coordinates
Papio anubis	Rugombo	Burundi	-2.81	29.07	hist	Royal Museum for Central Africa, Tervuren, Belgium	coordinates
Papio anubis	Astrida	Rwanda	-2.66	29.77	hist	Royal Museum for Central Africa, Tervuren, Belgium	coordinates
Papio anubis	Kilirambogo riv	Rwanda	-2.62	29.9	hist	Royal Museum for Central Africa, Tervuren, Belgium	coordinates
Papio anubis	Sagayo [= Zagayo], Mwanza, [Lake], T.T.	Tanzania	-2.5	33	hist	Napier 1981	coordinates
Papio anubis	R. Mbalageti, [Lake]	Tanzania	-2.5	34.5	hist	Napier 1981	coordinates
Papio anubis	Akanyaru	Burundi	-2.35	29.97	hist	Royal Museum for Central Africa, Tervuren, Belgium	coordinates
Papio anubis	Len Lomoru [?Mt. Lomuru], Nr. Loliondo, [Northem Region]	Tanzania	-2.21667	35.45	hist	Napier 1981	coordinates
Papio anubis	Kibungo	Rwanda	-2.16	30.54	hist	Royal Museum for Central Africa, Tervuren, Belgium	coordinates
Papio anubis	Bobandana	DRC	-1.7	29.01	hist	Royal Museum for Central Africa, Tervuren, Belgium	coordinates
Papio anubis	Kisenyi	Rwanda	-1.68	29.27	hist	Royal Museum for Central Africa, Tervuren, Belgium	coordinates
Papio anubis	Keshero	DRC	-1.62	29.15	hist	Royal Museum for Central Africa, Tervuren, Belgium	coordinates
Papio anubis	N'Goma	DRC	-1.59	29.18	hist	Royal Museum for Central Africa, Tervuren, Belgium	coordinates
Papio anubis	Rwanda-Congo Frontier	DRC	-1.54	29.32	hist	Napier 1981	coordinates
Papio anubis	Machakos, Athi Plains, B.E.A.	Kenya	-1.51667	37.2667	hist	Napier 1981	coordinates
Papio anubis	Amala R. and 8 miles from Anglo-German boundary [Narok] B.E.A., 12 miles E of	Kenya	-1.36	34.89	hist	Napier 1981	coordinates
Papio anubis	Amala R. [Nyanza/Narok], B.E.A.	Kenya	-1.29	35.04	hist	Napier 1981	coordinates
Papio anubis	Maina Kwenda	DRC	-1.25	29.23	hist	Royal Museum for Central Africa, Tervuren, Belgium	coordinates
Papio anubis	Sukani [?Sukari Ranch, Nairobi River], [Nairobi Area]	Kenya	-1.25	37.1	hist	Napier 1981	coordinates
Papio anubis	Masisi	DRC	-1.24	28.75	hist	Royal Museum for Central Africa, Tervuren, Belgium	coordinates
Papio anubis	Rogoro, [Kikuyu (mile 346 of Uganda railway)] , B.E.A.	Kenya	-1.23333	36.6667	hist	Napier 1981	coordinates
Papio anubis	Tongo	DRC	-1.21	29.28	hist	Royal Museum for Central Africa, Tervuren, Belgium	coordinates
Papio anubis	Biruwe, E. of R. Oso, Walikale, [Kivu]	DRC	-1.18333	27.65	hist	Napier 1981	coordinates
Papio anubis	Makwera	DRC	-1.18	29.54	hist	Royal Museum for Central Africa, Tervuren, Belgium	coordinates
Papio anubis	Kedong Valley, [Central Region], British East Africa	Kenya	-1.16667	36.65	hist	Napier 1981	coordinates
Papio anubis	Rutshuru	DRC	-1.15	29.31	hist	Royal Museum for Central Africa, Tervuren, Belgium	coordinates
Papio anubis	Mushari mts	DRC	-1.05	29.3	hist	Royal Museum for Central Africa, Tervuren, Belgium	coordinates
Papio anubis	Uganda-Congolese Frontier	DRC	-1	29.5	hist	Napier 1981	coordinates
Papio anubis	Mulema	Uganda	-0.933333	30.9333	hist	Naturhistorisches Museum Wien, Austria	coordinates
Papio anubis	N'Zulu	DRC	-0.88	29.17	hist	Royal Museum for Central Africa, Tervuren, Belgium	coordinates
Papio anubis	Rutshuru Plain, North-Kivu	DRC	-0.853194	29.2134	hist	Naturhistorisches Museum Wien, Austria	coordinates
Papio anubis	Labutu, near [?Lubutu], [Kivu]	DRC	-0.8	26.6333	hist	Napier 1981	coordinates
Papio anubis	Rwindi	DRC	-0.78	29.3	hist	Royal Museum for Central Africa, Tervuren, Belgium	coordinates
Papio anubis	Bitshumbi	DRC	-0.77	29.21	hist	Royal Museum for Central Africa, Tervuren, Belgium	coordinates
Papio anubis	Ruindi vlakte	DRC	-0.75	28.79	hist	Royal Museum for Central Africa, Tervuren, Belgium	coordinates
Papio anubis	Fort Hall, B.E.A.	Kenya	-0.716667	37.15	hist	Napier 1981	coordinates
Papio anubis	Sassa [?R. Ishasha], S.E. of L. Albert Edward [L. Edward], [Kivu], Congo	DRC	-0.666667	29.6667	hist	Napier 1981	coordinates
Papio anubis	Elmenteita. Bromhead's Site, Munroe's Farm, [Rift Valley]	Kenya	-0.5	36.0833	hist	Napier 1981	coordinates
Papio anubis	Elmenteita, MacInnes' Site, [Rift Valley]	Kenya	-0.5	36.1	hist	Napier 1981	coordinates
Papio anubis	L. Elmenteita. [Rift Valley], B.E.A.	Kenya	-0.433333	36.2333	hist	Napier 1981	coordinates
Papio anubis	Lutunguru	DRC	-0.35	28.72	hist	Royal Museum for Central Africa, Tervuren, Belgium	coordinates
Papio anubis	Lungu	DRC	-0.28	29.25	hist	Royal Museum for Central Africa, Tervuren, Belgium	coordinates
Papio anubis	Lumbwa	Kenya	-0.2	35.5	hist	Napier 1981	coordinates
Papio anubis	Naro Moru, Central Kenya, 10 miles W. of	Kenya	-0.2	36.8333	hist	Napier 1981	coordinates
Papio anubis	Butembo	DRC	0.12	29.31	hist	Royal Museum for Central Africa, Tervuren, Belgium	coordinates
Papio anubis	Kanabiro	DRC	0.24	28.22	hist	Royal Museum for Central Africa, Tervuren, Belgium	coordinates
Papio anubis	Kanganka	DRC	0.26	29.7	hist	Royal Museum for Central Africa, Tervuren, Belgium	coordinates
Papio anubis	Mutsora	DRC	0.28	29.77	hist	Royal Museum for Central Africa, Tervuren, Belgium	coordinates
Papio anubis	Ngokoi	DRC	0.281	29.78	hist	Royal Museum for Central Africa, Tervuren, Belgium	coordinates
Papio anubis	Nandi [District], [Rift Valley], B.E.A.	Kenya	0.3	35.1667	hist	Napier 1981	coordinates
Papio anubis	Fuß Ruwenzori, Semliki Ufer, Uganda, Kongo	Uganda	0.4	29.56	hist	Museum für Naturkunde, Berlin, Germany	coordinates
Papio anubis	Ruwenzori Mt., Bwamba, Toro	Uganda	0.5	30	hist	Napier 1981	coordinates
Papio anubis	Makala, [Orientale/Kivu], Congo	DRC	0.555657	27.7549	hist	Napier 1981	coordinates
Papio anubis	Makala	DRC	0.57	27.73	hist	Royal Museum for Central Africa, Tervuren, Belgium	coordinates
Papio anubis	Near Makala. [Orientale/Kivu], Congo	DRC	0.583333	27.8333	hist	Napier 1981	coordinates
Papio anubis	Bafwaboli	DRC	0.63	26.11	hist	Royal Museum for Central Africa, Tervuren, Belgium	coordinates
Papio anubis	Baringo [Rift Valley]	Kenya	0.633333	36.2833	hist	Napier 1981	coordinates
Papio anubis	Largest island in L. Baringo, [Rift Valley]	Kenya	0.666667	36.1667	hist	Napier 1981	coordinates
Papio anubis	East side of Baringo, [Rift Valley]	Kenya	0.666667	36.3333	hist	Napier 1981	coordinates
Papio anubis	Tungudu	DRC	0.75	29.77	hist	Royal Museum for Central Africa, Tervuren, Belgium	coordinates
Papio anubis	Near Labutu [?Lubutu], [Kivu]	DRC	0.8	26.6333	hist	Napier 1981	coordinates
Papio anubis	Semliki Forest, Bwamba, Toro	Uganda	0.8	30.1167	hist	Napier 1981	coordinates
Papio anubis	Chandler's Falls. Guaso Nyrio [Uaso Nyiro], [Rift Valley/Eastern Region], B.E.A.	Kenya	0.816667	38.05	hist	Napier 1981	coordinates
Papio anubis	Ituri Forest. [Orientale], Be1gian Congo	DRC	0.833333	29.8333	hist	Napier 1981	coordinates
Papio anubis	Ituri Forest near Mawambi	DRC	1.05	28.6	hist	Naturhistorisches Museum Wien, Austria	coordinates
Papio anubis	Mawambi	DRC	1.24	28.73	hist	Royal Museum for Central Africa, Tervuren, Belgium	coordinates
Papio anubis	Avakubi	DRC	1.32	27.54	hist	Royal Museum for Central Africa, Tervuren, Belgium	coordinates
Papio anubis	Epulu	DRC	1.4	28.57	hist	Royal Museum for Central Africa, Tervuren, Belgium	coordinates
Papio anubis	Banalia	DRC	1.55	25.32	hist	Royal Museum for Central Africa, Tervuren, Belgium	coordinates
Papio anubis	Budongo Forest, Bunyoro	Uganda	1.75	31.5833	hist	Napier 1981	coordinates
Papio anubis	Bomili Nepoko	DRC	1.79	27.21	hist	Royal Museum for Central Africa, Tervuren, Belgium	coordinates
Papio anubis	Kawa	DRC	1.8	30.68	hist	Royal Museum for Central Africa, Tervuren, Belgium	coordinates
Papio anubis	Kerio River	Kenya	1.94	36.04	hist	Royal Museum for Central Africa, Tervuren, Belgium	coordinates
Papio anubis	w. Albert-Edward See, Uganda, Kongo	Uganda	2.11	31.12	hist	Museum für Naturkunde, Berlin, Germany	coordinates
Papio anubis	Ischwa vlakte	DRC	2.19	31.1	hist	Royal Museum for Central Africa, Tervuren, Belgium	coordinates
Papio anubis	Niarembe	DRC	2.25	31.12	hist	Royal Museum for Central Africa, Tervuren, Belgium	coordinates
Papio anubis	Murchison Falls, Victoria Nile, [Northern Uganda]	Uganda	2.28333	31.6833	hist	Napier 1981	coordinates
Papio anubis	Mahagi	DRC	2.3	30.98	hist	Royal Museum for Central Africa, Tervuren, Belgium	coordinates
Papio anubis	Mahagi, Albert Nyanza, [Orientale], Congo	DRC	2.33333	31.3333	hist	Napier 1981	coordinates
Papio anubis	Koteli	DRC	2.72	24.74	hist	Royal Museum for Central Africa, Tervuren, Belgium	coordinates
Papio anubis	Mt. Kulal, Rudolf Province	Kenya	2.73333	36.9333	hist	Napier 1981	coordinates
Papio anubis	Buta	DRC	2.8	24.76	hist	Royal Museum for Central Africa, Tervuren, Belgium	coordinates
Papio anubis	Akenge	DRC	2.93	26.83	hist	Royal Museum for Central Africa, Tervuren, Belgium	coordinates
Papio anubis	Mt. Morosoka [Maruanisigar Mts.], Karamojo, [Turkana], Uganda	Kenya	3	35	hist	Napier 1981	coordinates
Papio anubis	Ghangatoma	DRC	3.25	27.7	hist	Royal Museum for Central Africa, Tervuren, Belgium	coordinates
Papio anubis	Bafuka	DRC	3.32	28.55	hist	Royal Museum for Central Africa, Tervuren, Belgium	coordinates
Papio anubis	West Madi, N.P., Pulu	Uganda	3.5	31.5833	hist	Napier 1981	coordinates
Papio anubis	Moyale, E of	Ethiopia	3.53333	39.05	hist	Yalden et al. 1977	coordinates
Papio anubis	Gangala Na Bodio	DRC	3.7	29.28	hist	Royal Museum for Central Africa, Tervuren, Belgium	coordinates
Papio anubis	Boukoko	Central African Republic	3.91	17.92	hist	Muséum national d’histoire naturelle, Pais, France	coordinates
Papio anubis	Moya, Jebel north of, Blue Nile	Sudan	3.96	32.6667	hist	Yalden et al. 1977	coordinates
Papio anubis	Kedef Valley [?Kidepo], W. of Dodinga [Didinga], [Equatoria], Uganda	Sudan	4	33.6667	hist	Napier 1981	coordinates
Papio anubis	Mega, S of	Ethiopia	4.08333	38.3167	hist	Yalden et al. 1977	coordinates
Papio anubis	Bimba, Doume River	Cameroon	4.16667	14.1167	hist	Napier 1981	coordinates
Papio anubis	Nagishot, Didinga Mts	South Sudan	4.2809	33.5553	hist	Muséum national d’histoire naturelle, Pais, France	coordinates
Papio anubis	Nagishot, Didinga Mts	South Sudan	4.2809	33.5553	hist	Naturkundemuseum Stuttgart, Germany	coordinates
Papio anubis	Salolo, S of	Ethiopia	4.51667	39.5667	hist	Yalden et al. 1977	coordinates
Papio anubis	Pidigala	DRC	4.56	29.63	hist	Royal Museum for Central Africa, Tervuren, Belgium	coordinates
Papio anubis	R. Omo, L. Rudolf	Ethiopia	4.58333	36.05	hist	Napier 1981	coordinates
Papio anubis	Omo R., lower	Ethiopia	4.58333	36.0667	hist	Yalden et al. 1977	coordinates
Papio anubis	Caschei	Ethiopia	4.8	36.45	hist	Yalden et al. 1977	coordinates
Papio anubis	Stephanie, E and W of L.	Ethiopia	4.83333	36.75	hist	Yalden et al. 1977	coordinates
Papio anubis	Asile	Ethiopia	4.86667	36.6833	hist	Yalden et al. 1977	coordinates
Papio anubis	Meno R.	Ethiopia	4.91667	36.8667	hist	Yalden et al. 1977	coordinates
Papio anubis	Damara	Central African Republic	4.97	18.7	hist	Muséum national d’histoire naturelle, Pais, France	coordinates
Papio anubis	Amar, Mt	Ethiopia	5.06667	36.7833	hist	Yalden et al. 1977	coordinates
Papio anubis	Bourille	Ethiopia	5.11667	36.1167	hist	Yalden et al. 1977	coordinates
Papio anubis	Neghelli, 30 km E of	Ethiopia	5.23333	39.8333	hist	Yalden et al. 1977	coordinates
Papio anubis	Giarso, near	Ethiopia	5.25	37.5333	hist	Yalden et al. 1977	coordinates
Papio anubis	Magado Forest	Ethiopia	5.5	38.25	hist	Yalden et al. 1977	coordinates
Papio anubis	Yoko	Cameroon	5.53333	12.3167	hist	Museum für Naturkunde, Berlin, Germany	coordinates
Papio anubis	Gardulla, SW of	Ethiopia	5.61667	37.5	hist	Yalden et al. 1977	coordinates
Papio anubis	Ageremariam, 20 km N of	Ethiopia	5.63333	38.25	hist	Yalden et al. 1977	coordinates
Papio anubis	Shai HiIls, Prampram, Accra Plain	Ghana	5.751	0.122	hist	Napier 1981	coordinates
Papio anubis	Shai Hills, 5 miles inland from Prampram, Accra Plain, Gold Coast	Ghana	5.775	0.113	hist	Napier 1981	coordinates
Papio anubis	Neghelli, 85 km NW of	Ethiopia	5.8	39.2	hist	Yalden et al. 1977	coordinates
Papio anubis	Maji, German safari camp	Ethiopia	5.81667	35.7667	hist	Yalden et al. 1977	coordinates
Papio anubis	Mwi R.	Ethiopia	5.83333	35.75	hist	Yalden et al. 1977	coordinates
Papio anubis	Chamo, L., W shore of	Ethiopia	5.83333	37.5333	hist	Yalden et al. 1977	coordinates
Papio anubis	Kebre Mengist, 10 km SE of	Ethiopia	5.83333	39.0833	hist	Yalden et al. 1977	coordinates
Papio anubis	Ganale R., E of	Ethiopia	5.83333	39.6667	hist	Yalden et al. 1977	coordinates
Papio anubis	Sidam-Bale Bridge, 15 - 18 km N of	Ethiopia	5.86667	39.5333	hist	Yalden et al. 1977	coordinates
Papio anubis	Kebre Mengist, vicinity of	Ethiopia	5.88333	39	hist	Yalden et al. 1977	coordinates
Papio anubis	Nachisar Plains	Ethiopia	5.91667	37.7667	hist	Yalden et al. 1977	coordinates
Papio anubis	Sidarn-Bale Bridge, Bale, 28 km N of	Ethiopia	5.91667	39.5333	hist	Napier 1981	coordinates
Papio anubis	R. Cullufu between L. Abaya and L. Chamo [near Arba Minch], [Gamo-Gofa]	Ethiopia	6	37.75	hist	Napier 1981	coordinates
Papio anubis	Merab Abbaya and Arba Minch, between	Ethiopia	6.05	37.6333	hist	Yalden et al. 1977	coordinates
Papio anubis	Collufu R.	Ethiopia	6.06667	37.6667	hist	Yalden et al. 1977	coordinates
Papio anubis	SW corner of Lake Abaya, [near Arba Minch], [Gamo-Gofa]	Ethiopia	6.08333	37.6667	hist	Napier 1981	coordinates
Papio anubis	Arba Minch, 10 km N of	Ethiopia	6.13333	37.7	hist	Yalden et al. 1977	coordinates
Papio anubis	?	Togo	6.22806	1.47806	hist	Museum für Naturkunde, Berlin, Germany	coordinates
Papio anubis	Dilla, 25 km S of	Ethiopia	6.25	38.2	hist	Yalden et al. 1977	coordinates
Papio anubis	Juba (=Ganale) R., catchment area	Ethiopia	6.25	38.75	hist	Yalden et al. 1977	coordinates
Papio anubis	Kebre Mengist, 40 km NW of	Ethiopia	6.3	38.8	hist	Yalden et al. 1977	coordinates
Papio anubis	Mukuru	Cameroon	6.3335	9.9605	hist	Museum für Naturkunde, Berlin, Germany	coordinates
Papio anubis	Near N. W. Lake Abaya. [near Soddu], [Gamo-Gofa]	Ethiopia	6.5	37.8333	hist	Napier 1981	coordinates
Papio anubis	Agereselam	Ethiopia	6.5	38.5	hist	Yalden et al. 1977	coordinates
Papio anubis	Orobo, Mt	Ethiopia	6.58333	39.6667	hist	Yalden et al. 1977	coordinates
Papio anubis	Soddu, near	Ethiopia	6.75	37.8333	hist	Yalden et al. 1977	coordinates
Papio anubis	Tulu Lenja	Ethiopia	6.83333	34.7	hist	Yalden et al. 1977	coordinates
Papio anubis	Manera Forest	Ethiopia	6.9	36.7	hist	Yalden et al. 1977	coordinates
Papio anubis	Missahoe, near Kpalime	Togo	6.94952	0.58511	hist	Museum für Naturkunde, Berlin, Germany	coordinates
Papio anubis	Goba, 10 km SE of	Ethiopia	6.95	40.05	hist	Yalden et al. 1977	coordinates
Papio anubis	Goro, 15 km from	Ethiopia	6.954	40.6156	hist	Muséum national d’histoire naturelle, Pais, France	coordinates
Papio anubis	Mizan Teferi, W of	Ethiopia	6.96667	35.4333	hist	Yalden et al. 1977	coordinates
Papio anubis	Between Bunyo [= Banyo] and Gendéru	Cameroon	7	12	hist	Napier 1981	coordinates
Papio anubis	Tibati-N'Gaoundere Road	Cameroon	7	13	hist	Napier 1981	coordinates
Papio anubis	Webi Shebeli source region	Ethiopia	7.01667	39.9167	hist	Yalden et al. 1977	coordinates
Papio anubis	Awasa, L.	Ethiopia	7.05	38.45	hist	Yalden et al. 1977	coordinates
Papio anubis	Koffolé	Ethiopia	7.07	38.79	hist	Muséum national d’histoire naturelle, Pais, France	coordinates
Papio anubis	Nr. Dalkettie, 20 km from Batangafo, Ubangi-Chari	Central African Rep.	7.08333	18.3333	hist	Napier 1981	coordinates
Papio anubis	Shashamane, 20 km S of	Ethiopia	7.08333	38.45	hist	Yalden et al. 1977	coordinates
Papio anubis	Koffole	Ethiopia	7.08333	38.7833	hist	Yalden et al. 1977	coordinates
Papio anubis	Dinshu	Ethiopia	7.1	39.7833	hist	Yalden et al. 1977	coordinates
Papio anubis	Wendo Genet (Wondo) road between Shasheme	Ethiopia	7.1152	38.6115	hist	Muséum national d’histoire naturelle, Pais, France	coordinates
Papio anubis	Abaro, Mt	Ethiopia	7.11667	39.6167	hist	Yalden et al. 1977	coordinates
Papio anubis	Bonga	Ethiopia	7.25	36.25	hist	Yalden et al. 1977	coordinates
Papio anubis	Kentu, near Takum	Nigeria	7.29777	10.3179	hist	Museum für Naturkunde, Berlin, Germany	coordinates
Papio anubis	N'Gaoundéré, N. Cameroon	Cameroon	7.33333	13.5	hist	Napier 1981	coordinates
Papio anubis	Shalla, SE of L.	Ethiopia	7.38333	38.6333	hist	Yalden et al. 1977	coordinates
Papio anubis	N. of Ejura, Ashanti, Gold Coast	Ghana	7.38333	-1.36667	hist	Napier 1981	coordinates
Papio anubis	Godare, near	Ethiopia	7.43333	35	hist	Yalden et al. 1977	coordinates
Papio anubis	Shalla, E side of L.	Ethiopia	7.45	38.6333	hist	Yalden et al. 1977	coordinates
Papio anubis	Turmi, R.Donga, Northern Nigeria	Nigeria	7.5	10.5	hist	Napier 1981	coordinates
Papio anubis	Gojeb R. Bridge	Ethiopia	7.5	36.4167	hist	Yalden et al. 1977	coordinates
Papio anubis	Langano, W side of L.	Ethiopia	7.53333	38.8167	hist	Yalden et al. 1977	coordinates
Papio anubis	Abiata, N side of L.	Ethiopia	7.61667	38.65	hist	Yalden et al. 1977	coordinates
Papio anubis	Waw [Wau], R. Tur [Jur], Bahr el Ghazal	Sudan	7.66667	28.0667	hist	Napier 1981	coordinates
Papio anubis	Sheik Hussein	Ethiopia	7.74	40.71	hist	Yalden et al. 1977	coordinates
Papio anubis	Agaro	Ethiopia	7.83333	36.6333	hist	Yalden et al. 1977	coordinates
Papio anubis	Bulbua R., E bank of	Ethiopia	7.83333	38.7167	hist	Yalden et al. 1977	coordinates
Papio anubis	Haut Chari	Central African Republic	7.84	19.38	hist	Muséum national d’histoire naturelle, Pais, France	coordinates
Papio anubis	Agaro , 10 km from	Ethiopia	7.85	36.66	hist	Yalden et al. 1977	coordinates
Papio anubis	Asella , 35 km from	Ethiopia	7.96	39.14	hist	Muséum national d’histoire naturelle, Pais, France	coordinates
Papio anubis	Yale [Val] R., N. Cameroon	Cameroon	8	13	hist	Napier 1981	coordinates
Papio anubis	Bamingi R. [Bamingui], [App. 8°N 19-21°E]	Central African Republic	8	20	hist	Napier 1981	coordinates
Papio anubis	Manja R., Arussi (=Magna R.?)	Ethiopia	8	40.1667	hist	Yalden et al. 1977	coordinates
Papio anubis	Meki R., N of L. Zwai	Ethiopia	8.08333	38.8333	hist	Yalden et al. 1977	coordinates
Papio anubis	Gore, NE of	Ethiopia	8.13333	35.5167	hist	Yalden et al. 1977	coordinates
Papio anubis	Ghibbie R. gorge, SW side of	Ethiopia	8.2	37.5833	hist	Yalden et al. 1977	coordinates
Papio anubis	Gambela area	Ethiopia	8.25	34.5833	hist	Yalden et al. 1977	coordinates
Papio anubis	Welkite, 23 km W of	Ethiopia	8.25	37.6667	hist	Yalden et al. 1977	coordinates
Papio anubis	Ibi, [Benue], Northern Nigeria	Nigeria	8.28333	9.73333	hist	Napier 1981	coordinates
Papio anubis	Cabena, near	Ethiopia	8.36667	38.05	hist	Yalden et al. 1977	coordinates
Papio anubis	Awash R., S of Mt Zuquala	Ethiopia	8.36667	38.8667	hist	Yalden et al. 1977	coordinates
Papio anubis	Modgo R., 14 km S of Modgo	Ethiopia	8.41667	39.1167	hist	Yalden et al. 1977	coordinates
Papio anubis	Debre Zeit, 50 km SW of	Ethiopia	8.5	38.75	hist	Yalden et al. 1977	coordinates
Papio anubis	Awash R., SW of Metahara	Ethiopia	8.5	39.6667	hist	Yalden et al. 1977	coordinates
Papio anubis	Zuquala Mt	Ethiopia	8.53333	38.8667	hist	Yalden et al. 1977	coordinates
Papio anubis	Modgo and Nazareth, between	Ethiopia	8.53333	39.2667	hist	Yalden et al. 1977	coordinates
Papio anubis	Dembidollo, near	Ethiopia	8.55	34.8	hist	Yalden et al. 1977	coordinates
Papio anubis	Dindin Mts	Ethiopia	8.58333	40.1667	hist	Yalden et al. 1977	coordinates
Papio anubis	Modjo	Ethiopia	8.6	39.1167	hist	Museum König Bonn, Germany	map
Papio anubis	Rei Bouba, N. Cameroon, 2 hours SE of	Cameroon	8.66667	14.1667	hist	Napier 1981	coordinates
Papio anubis	Wolenkiti, E of	Ethiopia	8.68	39.48	hist	Yalden et al. 1977	coordinates
Papio anubis	Chorrokay [?Tsorké], N. Cameroon	Cameroon	8.75	13.19	hist	Napier 1981	coordinates
Papio anubis	Metahara and Wolenkiti, between	Ethiopia	8.8	39.7167	hist	Yalden et al. 1977	coordinates
Papio anubis	Near Koné, N. Cameroon	Cameroon	8.83	13.28	hist	Napier 1981	coordinates
Papio anubis	Dendy, L.	Ethiopia	8.83333	38.0833	hist	Yalden et al. 1977	coordinates
Papio anubis	Kalata R.	Ethiopia	8.85	39.4	hist	Yalden et al. 1977	coordinates
Papio anubis	Akaki, area of	Ethiopia	8.86667	38.7833	hist	Yalden et al. 1977	coordinates
Papio anubis	Awash R. and L. Baasakaa, between	Ethiopia	8.86667	39.8667	hist	Yalden et al. 1977	coordinates
Papio anubis	Gudela	Ethiopia	8.88333	37.6667	hist	Yalden et al. 1977	coordinates
Papio anubis	Makontande, N. of Mabonto, Simeria Chiefdom, [App. 8°55'N 11°49'W]	Sierra Leone	8.91667	-11.8167	hist	Napier 1981	coordinates
Papio anubis	Ijaji, S of	Ethiopia	8.91667	37.3333	hist	Yalden et al. 1977	coordinates
Papio anubis	Menagasha Forest	Ethiopia	8.91667	38.6167	hist	Yalden et al. 1977	coordinates
Papio anubis	Guder	Ethiopia	8.96667	37.7833	hist	Yalden et al. 1977	coordinates
Papio anubis	Ilorin Province, W. Nigeria	Nigeria	9	4.5	hist	Napier 1981	coordinates
Papio anubis	Wase, Northern Nigeria	Nigeria	9	10	hist	Napier 1981	coordinates
Papio anubis	Djemdjem Forest	Ethiopia	9	38.2	hist	Yalden et al. 1977	coordinates
Papio anubis	Managasha Forest	Ethiopia	9	38.4167	hist	Napier 1981	coordinates
Papio anubis	Didessa R. Birdge	Ethiopia	9.03333	36.15	hist	Yalden et al. 1977	coordinates
Papio anubis	Addis Ababa, near	Ethiopia	9.03333	38.75	hist	Yalden et al. 1977	coordinates
Papio anubis	Awash Falls, near	Ethiopia	9.05	40.17	hist	Yalden et al. 1977	coordinates
Papio anubis	Managasha NP	Ethiopia	9.08333	38.5833	hist	Museum König Bonn, Germany	map
Papio anubis	Lekempti	Ethiopia	9.08333	36.55	hist	Yalden et al. 1977	coordinates
Papio anubis	Ghimbi, NW of	Ethiopia	9.16667	35.8333	hist	Yalden et al. 1977	coordinates
Papio anubis	Jebba, [Niger]	Nigeria	9.18333	4.81667	hist	Napier 1981	coordinates
Papio anubis	Gindji, 20 km N of	Ethiopia	9.2	38.1333	hist	Yalden et al. 1977	coordinates
Papio anubis	Bole valley	Ethiopia	9.25	38.55	hist	Yalden et al. 1977	coordinates
Papio anubis	Bassar	Togo	9.26021	0.78107	hist	Museum für Naturkunde, Berlin, Germany	coordinates
Papio anubis	Aledjo	Togo	9.32	1.41	hist	Royal Museum for Central Africa, Tervuren, Belgium	coordinates
Papio anubis	Tepe, near Barnaké	Cameroon	9.32799	12.9463	hist	Museum für Naturkunde, Berlin, Germany	coordinates
Papio anubis	Maba, Jebel	Sudan	9.36667	23.6667	hist	Yalden et al. 1977	coordinates
Papio anubis	Bandiyili [= Bandjeli], Ghana	Togo	9.41667	0.616667	hist	Napier 1981	coordinates
Papio anubis	Gora Goba R., near	Ethiopia	9.41667	38.75	hist	Yalden et al. 1977	coordinates
Papio anubis	Mugher valley, 30 miles N of Addis Ababa	Ethiopia	9.46667	38.75	hist	Yalden et al. 1977	coordinates
Papio anubis	Blue Nile gorge, between Shafartak and Mugher R. mouth	Ethiopia	9.61667	38.5167	hist	Yalden et al. 1977	coordinates
Papio anubis	Gudru region	Ethiopia	9.66667	37.5	hist	Yalden et al. 1977	coordinates
Papio anubis	Chagal and Debre Libanos, between	Ethiopia	9.7	38.7667	hist	Yalden et al. 1977	coordinates
Papio anubis	Debre Libanos, W of	Ethiopia	9.7	38.8167	hist	Yalden et al. 1977	coordinates
Papio anubis	Ahouillet	Ethiopia	9.73333	37.7833	hist	Yalden et al. 1977	coordinates
Papio anubis	Denneba, near	Ethiopia	9.75	39.25	hist	Yalden et al. 1977	coordinates
Papio anubis	Yabus area	Ethiopia	9.9	34.2333	hist	Yalden et al. 1977	coordinates
Papio anubis	Ahuillet [SE of Zemia], Kotai [Kulai], [West Shoa], [Shoa]	Ethiopia	9.95	37.8	hist	Napier 1981	coordinates
Papio anubis	Shafartak	Ethiopia	10.1	38.2833	hist	Yalden et al. 1977	coordinates
Papio anubis	Mitshik plateau	Ethiopia	10.2	37.5833	hist	Yalden et al. 1977	coordinates
Papio anubis	Blue Nile gorge, between Mabil and Sirba	Ethiopia	10.2083	36.125	hist	Yalden et al. 1977	coordinates
Papio anubis	Gonebe R. [= Gombe], [Northern Nigeria]	Nigeria	10.2833	11.2333	hist	Napier 1981	coordinates
Papio anubis	Bichana, E of	Ethiopia	10.4333	38.2333	hist	Yalden et al. 1977	coordinates
Papio anubis	Gebel/Jebel Talodi = Jabal Talawdi, Southern Kordofan, Sudan	South Sudan	10.6333	30.3333	hist	Naturhistorisches Museum Wien, Austria	coordinates
Papio anubis	Njabara, E of (=Enjiabara)	Ethiopia	10.9667	36.9667	hist	Yalden et al. 1977	coordinates
Papio anubis	Fazogli	Sudan	11.3	34.7833	hist	Yalden et al. 1977	coordinates
Papio anubis	Tabi, Jebel	Sudan	11.3333	33.9667	hist	Yalden et al. 1977	coordinates
Papio anubis	Gule, Jebel	Sudan	11.37	33.5	hist	Yalden et al. 1977	coordinates
Papio anubis	Bulbul, Baguirmi	Chad	11.38	16.31	hist	Muséum national d’histoire naturelle, Pais, France	coordinates
Papio anubis	Bulbul, Baguirmi	Chad	11.4214	16.4236	hist	Muséum national d’histoire naturelle, Pais, France	coordinates
Papio anubis	Bulbul, Baguirmi	Chad	11.4462	20.0784	hist	Senckenberg Naturmuseum Frankfurt, Germnany	map
Papio anubis	Blue Nile Falls (Tissisat)	Ethiopia	11.4667	37.6333	hist	Yalden et al. 1977	coordinates
Papio anubis	Bahar Dar and Tissisat, between	Ethiopia	11.525	37.525	hist	Yalden et al. 1977	coordinates
Papio anubis	Bahar Dar	Ethiopia	11.5833	37.4167	hist	Yalden et al. 1977	coordinates
Papio anubis	Kiratza and Deldei, between	Ethiopia	11.6083	37.55	hist	Yalden et al. 1977	coordinates
Papio anubis	Kiratza	Ethiopia	11.75	37.4667	hist	Yalden et al. 1977	coordinates
Papio anubis	Kiratza	Ethiopia	11.75	37.6333	hist	Yalden et al. 1977	coordinates
Papio anubis	Tana, W side of L.	Ethiopia	12	37.0333	hist	Yalden et al. 1977	coordinates
Papio anubis	Dembea, around L. Dembea (L. Tana)	Ethiopia	12	37.3333	hist	Yalden et al. 1977	coordinates
Papio anubis	Duk-el-Arwa, W of	Ethiopia	12.1	36.9667	hist	Yalden et al. 1977	coordinates
Papio anubis	Tana, NW of L.	Ethiopia	12.1667	37.6667	hist	Yalden et al. 1977	coordinates
Papio anubis	Basmehl R., N of Anoha	Ethiopia	12.25	36.3167	hist	Yalden et al. 1977	coordinates
Papio anubis	Bunzuga and Okelma, between (Okalma Jabel)	Sudan	12.5083	34.2533	hist	Yalden et al. 1977	coordinates
Papio anubis	Dinder	Sudan	12.531	35.1193	hist	Yalden et al. 1977	coordinates
Papio anubis	Chilgar, near	Ethiopia	12.5833	37.1	hist	Yalden et al. 1977	coordinates
Papio anubis	Moito, Massakori-Bokoro Road	Chad	12.6667	16.5	hist	Napier 1981	coordinates
Papio anubis	Rahad	Sudan	12.845	31.4142	hist	Yalden et al. 1977	coordinates
Papio anubis	Workeminder	Ethiopia	12.9167	37.5	hist	Yalden et al. 1977	coordinates
Papio anubis	Galabat	Sudan	12.95	36.15	hist	Yalden et al. 1977	coordinates
Papio anubis	Belegaz Gorge	Ethiopia	12.96	38.4	hist	Yalden et al. 1977	coordinates
Papio anubis	Abu Hashim/Dinder, above	Sudan	12.9929	34.4243	hist	Yalden et al. 1977	coordinates
Papio anubis	J[ebel] Marra, Darfur	Sudan	13	24.3333	hist	Napier 1981	coordinates
Papio anubis	Kulla, region	Ethiopia	13	37.5	hist	Yalden et al. 1977	coordinates
Papio anubis	Kamisa/Dinder	Sudan	13.0833	34.2333	hist	Yalden et al. 1977	coordinates
Papio anubis	Kamisa, R. Dinder, [B1ue Nile]	Sudan	13.0833	34.25	hist	Napier 1981	coordinates
Papio anubis	Wogen, Mt	Ethiopia	13.0833	37.8667	hist	Yalden et al. 1977	coordinates
Papio anubis	Takadeh region	Ethiopia	13.1667	37.5	hist	Yalden et al. 1977	coordinates
Papio anubis	Schoada valley (=Serecaca gorge)	Ethiopia	13.1667	38.0833	hist	Yalden et al. 1977	coordinates
Papio anubis	Adis Gey	Ethiopia	13.168	38.0001	hist	Yalden et al. 1977	coordinates
Papio anubis	Wolkefit Pass	Ethiopia	13.2	37.9167	hist	Yalden et al. 1977	coordinates
Papio anubis	Qamo	Ethiopia	13.2833	37.3833	hist	Yalden et al. 1977	coordinates
Papio anubis	NE-Africa, near to Shilluk Islds, White Nile 7°N (wrong Aba Island)	Sudan	13.3327	32.7287	hist	Naturkundemuseum Stuttgart, Germany	coordinates
Papio anubis	Sennaar, Abessinia	Ethiopia	13.46	33.78	hist	Muséum national d’histoire naturelle, Pais, France	coordinates
Papio anubis	Beit el Wahash/Dinder (El Hawata)	Sudan	13.469	34.6287	hist	Yalden et al. 1977	coordinates
Papio anubis	Sennar	Sudan	13.5167	33.6333	hist	Yalden et al. 1977	coordinates
Papio anubis	Doka	Sudan	13.5333	35.7667	hist	Yalden et al. 1977	coordinates
Papio anubis	Saqadi, Jebel	Sudan	13.5667	33.1667	hist	Yalden et al. 1977	coordinates
Papio anubis	Simien, foothills of NW	Ethiopia	13.6667	38.4167	hist	Yalden et al. 1977	coordinates
Papio anubis	Tacazze R., near Enda Selassie	Ethiopia	13.75	38.2	hist	Yalden et al. 1977	coordinates
Papio anubis	Bahr el Salam, lower	Sudan	13.8761	36.2936	hist	Yalden et al. 1977	coordinates
Papio anubis	Arang, Jebel, Qal'at Arang	Sudan	14.1	34.2167	hist	Yalden et al. 1977	coordinates
Papio anubis	Ombrega/Setit, opposite Sofi/Atbara	Sudan	14.25	36.4833	hist	Yalden et al. 1977	coordinates
Papio anubis	Setit R. area	Ethiopia	14.25	36.5667	hist	Yalden et al. 1977	coordinates
Papio anubis	Rojan, Khor	Ethiopia	14.25	36.8333	hist	Yalden et al. 1977	coordinates
Papio anubis	Om Ager	Eritrea	14.3	36.6333	hist	Yalden et al. 1977	coordinates
Papio anubis	Setit R. at Khor Mai Teb	Eritrea	14.3167	36.8333	hist	Yalden et al. 1977	coordinates
Papio anubis	Cunama region	Eritrea	14.3333	36.75	hist	Yalden et al. 1977	coordinates
Papio anubis	Wad el Heleiwa/Setit	Sudan	14.3667	33.4	hist	Yalden et al. 1977	coordinates
Papio anubis	Setit R. between Biaghela and Elaghin	Eritrea	14.4333	37.2667	hist	Yalden et al. 1977	coordinates
Papio anubis	Ashuntumbac	Eritrea	14.6167	37.1667	hist	Yalden et al. 1977	coordinates
Papio anubis	Waza	Cameroon	14.67	11.33	hist	Royal Museum for Central Africa, Tervuren, Belgium	coordinates
Papio anubis	Manderah, Jebel	Sudan	15.0167	34.4167	hist	Yalden et al. 1977	coordinates
Papio anubis	Sobat, Khor	Eritrea	15.05	37.1833	hist	Yalden et al. 1977	coordinates
Papio anubis	Hackoto, Gash R. (Haykota?)	Sudan	15.15	37.055	hist	Yalden et al. 1977	coordinates
Papio anubis	Gash R. area	Eritrea	15.1512	36.8461	hist	Yalden et al. 1977	coordinates
Papio anubis	Gash R., W of Ashbirah	Eritrea	15.1667	37	hist	Yalden et al. 1977	coordinates
Papio anubis	Gash R., s of Kassala	Sudan	15.2599	36.4434	hist	Yalden et al. 1977	coordinates
Papio anubis	Kassala, Jebel	Sudan	15.4167	36.4333	hist	Yalden et al. 1977	coordinates
Papio anubis	Basaland, e of Kassala	Sudan	15.4398	36.5855	hist	Yalden et al. 1977	coordinates
Papio anubis	Kassala	Sudan	15.456	36.3807	hist	Yalden et al. 1977	coordinates
Papio anubis	Gash R., near Kassala	Sudan	15.4667	36.4	hist	Yalden et al. 1977	coordinates
Papio anubis	Taka (border Sudan N of Teseney)	Sudan	15.5	36.75	hist	Yalden et al. 1977	coordinates
Papio anubis	Kassala, Jebel and Khor el Gash, between	Sudan	15.59	36.3433	hist	Yalden et al. 1977	coordinates
Papio anubis	Taranré R.\ [R. Tararat, W. of Agadés], [Asben], Air, [App. 17°N 7°56'E]	Niger	17	7.93333	hist	Napier 1981	coordinates
Papio anubis	Todera Mt. [Mt. Todra, Aouderas area], [Asben], Air, [17°41'N 8°29'E]	Niger	17.6833	8.48333	hist	Napier 1981	coordinates
Papio anubis	Tokar Hills, Red Sea Hills	Sudan	18.528	37.717	hist	Yalden et al. 1977	coordinates
Papio anubis	Erkowit, Red Sea Hills	Sudan	18.7434	37.1111	hist	Yalden et al. 1977	coordinates
Papio anubis	Geilob Hills oder Akereribai	Sudan	18.7434	37.1132	hist	Yalden et al. 1977	coordinates
Papio anubis	Manakaoki, [Tamgak Mts.], Asben, Air	Niger	19	8.66667	hist	Napier 1981	coordinates
Papio anubis	Aír	Niger	19.0875	8.53111	hist	Muséum national d’histoire naturelle, Pais, France	coordinates
Papio anubis	Tibesti; Enneri Debassar, rive gauche, falaise en aval de Karubudoé, Tibesti, 27 mai 1957	Chad	20.344	16.7856	hist	Muséum national d’histoire naturelle, Pais, France	coordinates
Papio cynocephalus	Mlanji [Mlanje], Nyasaland	Malawi	-16.0833	35.4833	hist	Napier 1981	coordinates
Papio cynocephalus	Chikwawa, 1 mile South, Chikwawa Dist., Nyasaland	Malawi	-16.0333	34.9	hist	Napier 1981	coordinates
Papio cynocephalus	Zomba Nyasa	Malawi	-15.3667	35.3667	hist	Napier 1981	coordinates
Papio cynocephalus	Fort Johnston Nyasaland	Malawi	-14.4833	35.2333	hist	Napier 1981	coordinates
Papio cynocephalus	Rukusi Dam, Fort Jameson Dist., N. Rhodesia	Zambia	-13.4167	32.8333	hist	Napier 1981	coordinates
Papio cynocephalus	Chilangosi, E Bank of Luangwa R. about 5 miles SW of Camp I, Fort Jameson Dist., N. Rhodesia	Zambia	-13.35	31.6833	hist	Napier 1981	coordinates
Papio cynocephalus	Jafulira, Fort Jameson Dist., N. Rhodesia	Zambia	-13.26	32.77	hist	Napier 1981	coordinates
Papio cynocephalus	Kalikali, Fort Jameson Dist., N. Rhodesia	Zambia	-13.2	32.6667	hist	Napier 1981	coordinates
Papio cynocephalus	Kulungu Hill[Kulungo Hill], Fort Jameson Dist., N. Rhodesia	Zambia	-13.2	32.85	hist	Napier 1981	coordinates
Papio cynocephalus	Dwasenga Dam, Fort Jameson Dist., N. Rhodesia	Zambia	-13.1964	32.7827	hist	Napier 1981	coordinates
Papio cynocephalus	Kanjenjesi Hills, Fort Jameson Dist., N. Rhodesia	Zambia	-13.0833	32.8333	hist	Napier 1981	coordinates
Papio cynocephalus	Half to one mile N. of Chibembe Pontoon, E bank of R. Luangwa, Lundazi, N. Rhodesia	Zambia	-12.7667	32.0833	hist	Napier 1981	coordinates
Papio cynocephalus	Half mile N. of Chibembe Pontoon, E. bank of R. Luangwa, Lundazi District	Zambia	-12.7603	32.075	hist	Napier 1981	coordinates
Papio cynocephalus	Mchichira, Newala Dist., Southern Tanganyika	Tanzania	-10.97	39.3	hist	Napier 1981	coordinates
Papio cynocephalus	Nyawa III, Near Mchichira, Newala Dist., Southern Tanganyika	Tanzania	-10.9333	39.6	hist	Napier 1981	coordinates
Papio cynocephalus	Mizizikaunga, SE shore of Lake Rukwa, Uwungu, Chunya Dist.	Tanzania	-8.38333	32.8833	hist	Napier 1981	coordinates
Papio cynocephalus	Lake Rukwa, NE shore	Tanzania	-7.58297	32.1552	hist	Museum König Bonn, Germany	map
Papio cynocephalus	Tindiga, Near Kilosa, [Southern Region], T.T.	Tanzania	-6.87	37.08	hist	Napier 1981	coordinates
Papio cynocephalus	Kilosa, Eastern Tanganyika, T.T.	Tanzania	-6.81667	37	hist	Napier 1981	coordinates
Papio cynocephalus	Rudewa, Nr. Kilosa, Southern Region], T.T.	Tanzania	-6.63333	37.1667	hist	Napier 1981	coordinates
Papio cynocephalus	Kidai, Near Kidete, Morogoro Dist., T.T.	Tanzania	-6.36667	37.3167	hist	Napier 1981	coordinates
Papio cynocephalus	Mrima Hill, KwaIe, Coast	Kenya	-4.48333	39.2667	hist	Napier 1981	coordinates
Papio cynocephalus	Mombasa, [Coast]	Kenya	-4.06667	39.6667	hist	Napier 1981	coordinates
Papio cynocephalus	Ziwani	Kenya	-3.39	37.78	hist	Royal Museum for Central Africa, Tervuren, Belgium	coordinates
Papio cynocephalus	Gedi 75 miles N. of Mombasa	Kenya	-3.3	40.0167	hist	Napier 1981	coordinates
Papio cynocephalus	Kibwezi, [Southem Kenya], EastAfrica	Kenya	-2.83333	37.2833	hist	Napier 1981	coordinates
Papio cynocephalus	Lamu	Kenya	-2.28333	40.9	hist	Napier 1981	coordinates
Papio cynocephalus	Juba R.	Somalia	-0.25	42.75	hist	Yalden et al. 1977	coordinates
Papio cynocephalus	Helishid, Jubaland [R. Giuba]	Somalia	-0.0333333	42.5	hist	Napier 1981	coordinates
Papio cynocephalus	Mona Mofa, Jubaland [R. Giuba]	Somalia	0	42.1167	hist	Napier 1981	coordinates
Papio cynocephalus	Webi Shebelli	Somalia	2.42083	45.4333	hist	Zoologische Staatssammlung München, Germany	map
Papio cynocephalus	Eggi, Uebi Scebeli ,15 km N of Dinlabe	Somalia	3.185	45.5331	hist	Muséum national d’histoire naturelle, Pais, France	coordinates
Papio cynocephalus	Webi Shebeli R.	Somalia	4.95	45.0167	hist	Yalden et al. 1977	coordinates
Papio cynocephalus	Mustahil	Ethiopia	5.25	44.75	hist	Yalden et al. 1977	coordinates
Papio cynocephalus	Webi Shebeli R., near Callafo	Ethiopia	5.61667	44.2	hist	Yalden et al. 1977	coordinates
Papio cynocephalus	Gode, 30 km E of	Ethiopia	5.86667	43.5667	hist	Yalden et al. 1977	coordinates
Papio hamadryas	Ganale R., NW of Dolo, near	Ethiopia	4.5	41.75	hist	Yalden et al. 1977	coordinates
Papio hamadryas	Gheddo Siro Wells	Ethiopia	5.28333	40.4333	hist	Yalden et al. 1977	coordinates
Papio hamadryas	Webi Shebeli R. N of Dodola	Ethiopia	7.05	39.1833	hist	Yalden et al. 1977	coordinates
Papio hamadryas	Sof Omar	Ethiopia	7.08333	40.6333	hist	Yalden et al. 1977	coordinates
Papio hamadryas	Webi Shebeli R., N of Adabar	Ethiopia	7.1	39.3833	hist	Yalden et al. 1977	coordinates
Papio hamadryas	Ghinir, E of	Ethiopia	7.15	40.7167	hist	Yalden et al. 1977	coordinates
Papio hamadryas	Sheik Hussein	Ethiopia	7.73333	40.7	hist	Yalden et al. 1977	coordinates
Papio hamadryas	Harar, 40 km S of	Ethiopia	8.75	42.25	hist	Yalden et al. 1977	coordinates
Papio hamadryas	Kalata R.	Ethiopia	8.851	39.41	hist	Yalden et al. 1977	coordinates
Papio hamadryas	Fantalle, Mt N slope of	Ethiopia	8.96667	39.9	hist	Yalden et al. 1977	coordinates
Papio hamadryas	Awash Station, 1 km from	Ethiopia	8.99	40.17	hist	Muséum national d’histoire naturelle, Pais, France	coordinates
Papio hamadryas	Filwoha, near	Ethiopia	9	39.9667	hist	Yalden et al. 1977	coordinates
Papio hamadryas	Awash Station	Ethiopia	9	40.1667	hist	Yalden et al. 1977	coordinates
Papio hamadryas	Awash Bridge	Ethiopia	9.01667	40.1833	hist	Yalden et al. 1977	coordinates
Papio hamadryas	Addis Ababa, Abyssinia	Ethiopia	9.05	38.7	hist	Napier 1981	coordinates
Papio hamadryas	Alibete	Ethiopia	9.08333	40.0167	hist	Yalden et al. 1977	coordinates
Papio hamadryas	Dacata Valley	Ethiopia	9.08333	42.5	hist	Yalden et al. 1977	coordinates
Papio hamadryas	Asbe Teferai	Ethiopia	9.1	40.8667	hist	Yalden et al. 1977	coordinates
Papio hamadryas	Sendafa	Ethiopia	9.13333	39.0333	hist	Yalden et al. 1977	coordinates
Papio hamadryas	Alaltu	Ethiopia	9.13333	39.1	hist	Yalden et al. 1977	coordinates
Papio hamadryas	Errer R., upper	Ethiopia	9.18333	42.25	hist	Yalden et al. 1977	coordinates
Papio hamadryas	Bisidimo and Errer R.s, confluence of	Ethiopia	9.19	42.26	hist	Yalden et al. 1977	coordinates
Papio hamadryas	Harar, 30 km E of	Ethiopia	9.2	42.4167	hist	Yalden et al. 1977	coordinates
Papio hamadryas	Harar, 60 km E of	Ethiopia	9.2	42.5333	hist	Yalden et al. 1977	coordinates
Papio hamadryas	Harar, 60 km E of	Ethiopia	9.23333	42.5333	hist	Yalden et al. 1977	coordinates
Papio hamadryas	Errer and Bisidimo R.s, between	Ethiopia	9.24	42.23	hist	Yalden et al. 1977	coordinates
Papio hamadryas	Miesso	Ethiopia	9.25	40.75	hist	Yalden et al. 1977	coordinates
Papio hamadryas	Fafan Valley	Ethiopia	9.25	42.6167	hist	Yalden et al. 1977	coordinates
Papio hamadryas	Gara Mulatta	Ethiopia	9.26667	41.7333	hist	Yalden et al. 1977	coordinates
Papio hamadryas	Harar, surroundings of	Ethiopia	9.3	42.1333	hist	Yalden et al. 1977	coordinates
Papio hamadryas	Harar	Ethiopia	9.31387	42.1182	hist	Museum für Naturkunde, Berlin, Germany	coordinates
Papio hamadryas	Harrar, 20 km from	Ethiopia	9.32	42.12	hist	Muséum national d’histoire naturelle, Pais, France	coordinates
Papio hamadryas	Dulecha Wereda	Ethiopia	9.33333	40	hist	Yalden et al. 1977	coordinates
Papio hamadryas	Jigjiga	Ethiopia	9.36667	42.7833	hist	Yalden et al. 1977	coordinates
Papio hamadryas	Gara Guli Mts	Ethiopia	9.41667	41.4167	hist	Yalden et al. 1977	coordinates
Papio hamadryas	Afdem	Ethiopia	9.46667	41	hist	Yalden et al. 1977	coordinates
Papio hamadryas	Erer Gota	Ethiopia	9.51667	41.35	hist	Yalden et al. 1977	coordinates
Papio hamadryas	Balla	Ethiopia	9.55	42.1167	hist	Yalden et al. 1977	coordinates
Papio hamadryas	Erer, 5 km N of, on road to Jaedorra	Ethiopia	9.58333	41.4	hist	Yalden et al. 1977	coordinates
Papio hamadryas	Dirre Dawa [Diredawa], [Harar], Abyssinia	Ethiopia	9.58333	41.8333	hist	Napier 1981	coordinates
Papio hamadryas	Dire Dawa	Ethiopia	9.58333	41.8667	hist	Yalden et al. 1977	coordinates
Papio hamadryas	Dire Dawa	Ethiopia	9.59306	41.8661	hist	Museum für Naturkunde, Berlin, Germany	coordinates
Papio hamadryas	Garbelucu, near	Ethiopia	9.6	41.5167	hist	Yalden et al. 1977	coordinates
Papio hamadryas	Dire Dawa and Gildessa, between	Ethiopia	9.6	42	hist	Yalden et al. 1977	coordinates
Papio hamadryas	Gildessa, S of	Ethiopia	9.69	42.12	hist	Yalden et al. 1977	coordinates
Papio hamadryas	Gildessa	Ethiopia	9.73	42.11	hist	Yalden et al. 1977	coordinates
Papio hamadryas	Erer Gota and Afdem, between	Ethiopia	9.73333	41.0333	hist	Yalden et al. 1977	coordinates
Papio hamadryas	Commerdassato, Assa Hills, Somalia	Somalia	9.83333	44.6667	hist	Yalden et al. 1977	coordinates
Papio hamadryas	Comerdassato, Assa [Range], Somaliland	Somalia	9.87	44.8	hist	Napier 1981	coordinates
Papio hamadryas	Rasa Guba	Ethiopia	9.91667	40.0667	hist	Yalden et al. 1977	coordinates
Papio hamadryas	Upper Sheikh, Somaliland, [9°56'N 45°12'E]	Somalia	9.93333	45.2	hist	Napier 1981	coordinates
Papio hamadryas	Hertale, L.	Ethiopia	9.95	40.45	hist	Yalden et al. 1977	coordinates
Papio hamadryas	Sheik Pass, Somalia	Somalia	9.96667	45.1833	hist	Yalden et al. 1977	coordinates
Papio hamadryas	Upper Sheikh?, Somaliland	Somalia	9.98333	45.2167	hist	Napier 1981	coordinates
Papio hamadryas	Robit Ponte	Ethiopia	10.0333	39.95	hist	Yalden et al. 1977	coordinates
Papio hamadryas	Dschibuha	Ethiopia	10.25	40	hist	Yalden et al. 1977	coordinates
Papio hamadryas	Berbera	Somalia	10.4667	45.0333	hist	Napier 1981	coordinates
Papio hamadryas	Durdur	Ethiopia	10.8667	42.3333	hist	Yalden et al. 1977	coordinates
Papio hamadryas	Mille R. Bridge, near	Ethiopia	11.4	40.7667	hist	Yalden et al. 1977	coordinates
Papio hamadryas	Djedda-Tal, Süd-Abessinien, Baschlo, Wollo-Gala	Ethiopia	11.5	39.3	hist	Yalden et al. 1977	coordinates
Papio hamadryas	Baba	Ethiopia	11.5167	39.2833	hist	Yalden et al. 1977	coordinates
Papio hamadryas	Dsidda R., N of Magdala	Ethiopia	11.5667	39.0833	hist	Yalden et al. 1977	coordinates
Papio hamadryas	Djibouti Harbour, near	Djibouti	11.5707	43.1204	hist	Museum für Naturkunde, Berlin, Germany	coordinates
Papio hamadryas	Adail coast, SW of Tadjura, French Somaliland	Djibouti	11.8	42.8667	hist	Yalden et al. 1977	coordinates
Papio hamadryas	Maichew, E of	Ethiopia	12.5	40.1667	hist	Yalden et al. 1977	coordinates
Papio hamadryas	Subaihi country, 60miles N.W. of Aden, [Subayhi Tribal Area], [S. Yemen]	Yemen	12.75	43.7	hist	Napier 1981	coordinates
Papio hamadryas	Belegaz valley	Ethiopia	12.8333	38.3333	hist	Yalden et al. 1977	coordinates
Papio hamadryas	Aden?, [S. Yemen]	Yemen	12.9	44.97	hist	Napier 1981	coordinates
Papio hamadryas	Woina valley	Ethiopia	13	38.1667	hist	Yalden et al. 1977	coordinates
Papio hamadryas	Adis Gey, near	Ethiopia	13.1667	38	hist	Yalden et al. 1977	coordinates
Papio hamadryas	Barna, Mt	Ethiopia	13.1667	38.1833	hist	Yalden et al. 1977	coordinates
Papio hamadryas	Koba R. Valley	Ethiopia	13.2	38.0333	hist	Yalden et al. 1977	coordinates
Papio hamadryas	Gaarre	Eritrea	13.2167	42.1167	hist	Yalden et al. 1977	coordinates
Papio hamadryas	Mountainous country behind Lahej, Aden, [S. Yemen]	Yemen	13.27	44.79	hist	Napier 1981	coordinates
Papio hamadryas	Azraki Ravine, S. Arabia, [Azraqi Tribai Area] , [S. Yemen]	Yemen	13.5333	44.65	hist	Napier 1981	coordinates
Papio hamadryas	Ataba Valley	Ethiopia	13.6	38.5833	hist	Yalden et al. 1977	coordinates
Papio hamadryas	Ataba Valley	Ethiopia	13.6	38.5833	hist	Yalden et al. 1977	coordinates
Papio hamadryas	Agula, near	Ethiopia	13.6667	39.8333	hist	Yalden et al. 1977	coordinates
Papio hamadryas	Agula, 30 km E of	Ethiopia	13.6667	40	hist	Yalden et al. 1977	coordinates
Papio hamadryas	Simien Mts	Ethiopia	13.668	38.4168	hist	Yalden et al. 1977	coordinates
Papio hamadryas	Tacazee R., S of Dsibago	Ethiopia	13.75	38.5333	hist	Yalden et al. 1977	coordinates
Papio hamadryas	Adua	Ethiopia	14.175	38.8997	hist	Museum für Naturkunde, Berlin, Germany	coordinates
Papio hamadryas	Adigrat and Axum, between	Ethiopia	14.25	39.3667	hist	Yalden et al. 1977	coordinates
Papio hamadryas	Mareb R. ?, SW of Gundet	Eritrea	14.4667	38.75	hist	Yalden et al. 1977	coordinates
Papio hamadryas	Senafe	Eritrea	14.6833	39.4167	hist	Yalden et al. 1977	coordinates
Papio hamadryas	Senafé, [Eritrea], Habesch	Eritrea	14.7167	39.4333	hist	Napier 1981	coordinates
Papio hamadryas	Dalanta (Delanta) Plateau	Eritrea	14.75	39.4167	hist	Yalden et al. 1977	coordinates
Papio hamadryas	Adi Caie	Eritrea	14.8333	39.3667	hist	Yalden et al. 1977	coordinates
Papio hamadryas	Halai (near Segeneiti)	Eritrea	15	39.3167	hist	Yalden et al. 1977	coordinates
Papio hamadryas	Shoho region, between Komayli and Senafe (Kumheyle)	Eritrea	15	39.5	hist	Yalden et al. 1977	coordinates
Papio hamadryas	Mahio	Eritrea	15.0333	39.4167	hist	Yalden et al. 1977	coordinates
Papio hamadryas	Tubbo (half way between Adi Keith and Foro)	Eritrea	15.1	39.4	hist	Yalden et al. 1977	coordinates
Papio hamadryas	Mai Sornio (8 km SW of Liban)	Eritrea	15.1667	38.5833	hist	Yalden et al. 1977	coordinates
Papio hamadryas	Annesley Bay	Eritrea	15.25	39.75	hist	Yalden et al. 1977	coordinates
Papio hamadryas	Hadoda, near Foro	Eritrea	15.2833	39.6667	hist	Yalden et al. 1977	coordinates
Papio hamadryas	Nefassit, below	Eritrea	15.3167	39.0667	hist	Yalden et al. 1977	coordinates
Papio hamadryas	Asmara, W of	Eritrea	15.3333	38.75	hist	Yalden et al. 1977	coordinates
Papio hamadryas	Near Asmara, Eritrea	Eritrea	15.35	38.98	hist	Napier 1981	coordinates
Papio hamadryas	Ghinda	Eritrea	15.4333	39.1	hist	Yalden et al. 1977	coordinates
Papio hamadryas	Barka R. and Kassala, between ?	Eritrea	15.4833	37.2	hist	Yalden et al. 1977	coordinates
Papio hamadryas	Arkiko (Hirghigo)	Eritrea	15.5	39.45	hist	Yalden et al. 1977	coordinates
Papio hamadryas	Adi Teklezan, near	Eritrea	15.5667	38.7667	hist	Yalden et al. 1977	coordinates
Papio hamadryas	Ailet, near	Eritrea	15.5667	39.1333	hist	Yalden et al. 1977	coordinates
Papio hamadryas	Massawa and hills inland	Eritrea	15.6167	39.4333	hist	Yalden et al. 1977	coordinates
Papio hamadryas	Zad Amba (15 km S of Keren)	Eritrea	15.6333	38.4333	hist	Yalden et al. 1977	coordinates
Papio hamadryas	Mensa Mts, Bogu valley	Eritrea	15.6667	38.8333	hist	Yalden et al. 1977	coordinates
Papio hamadryas	Chor Gedged (near Filfil)	Eritrea	15.6833	38.9667	hist	Yalden et al. 1977	coordinates
Papio hamadryas	Habesh Highlands, E margin of	Eritrea	15.7	38.8333	hist	Yalden et al. 1977	coordinates
Papio hamadryas	Amba and Massawa, between	Eritrea	15.7333	39.1833	hist	Yalden et al. 1977	coordinates
Papio hamadryas	Keren, Bogos	Eritrea	15.7417	38.56	hist	Naturkundemuseum Stuttgart, Germany	coordinates
Papio hamadryas	Keren, near	Eritrea	15.75	38.45	hist	Yalden et al. 1977	coordinates
Papio hamadryas	Sharafa (between Shebah and Sheab)	Eritrea	15.75	39	hist	Yalden et al. 1977	coordinates
Papio hamadryas	Keren	Eritrea	15.7667	38.45	hist	Yalden et al. 1977	coordinates
Papio hamadryas	Bogos Mts	Eritrea	15.7667	38.5	hist	Yalden et al. 1977	coordinates
Papio hamadryas	Gonzal and Amba, between	Eritrea	15.7667	39.1333	hist	Yalden et al. 1977	coordinates
Papio hamadryas	Lebka valley, upper	Eritrea	16.0833	38.6667	hist	Yalden et al. 1977	coordinates
Papio hamadryas	Lebka Valley	Eritrea	16.16	39.98	hist	Yalden et al. 1977	coordinates
Papio hamadryas	Samchara	Eritrea	16.5	39	hist	Yalden et al. 1977	coordinates
Papio hamadryas	Mentele (Nakfa)	Eritrea	16.6833	38.4333	hist	Yalden et al. 1977	coordinates
Papio hamadryas	Jebel Adercala, near	Eritrea	16.8	37.5333	hist	Yalden et al. 1977	coordinates
Papio hamadryas	Anseba R.	Eritrea	17	37.4	hist	Yalden et al. 1977	coordinates
Papio hamadryas	Gaboba Pass	Eritrea	17.1667	38.3667	hist	Yalden et al. 1977	coordinates
Papio hamadryas	Falkat valley, above Metemeb	Eritrea	17.25	38.5	hist	Yalden et al. 1977	coordinates
Papio hamadryas	Eireirib [Jebel] , Red Sea Province, [Kassala]	Sudan	17.5833	38.1	hist	Napier 1981	coordinates
Papio hamadryas	Eireirib, Sudan	Sudan	17.6667	38.1	hist	Yalden et al. 1977	coordinates
Papio hamadryas	Suakin-Kosseir, Sawakin	Sudan	19.1098	37.3271	hist	Naturkundemuseum Stuttgart, Germany	coordinates
Papio hamadryas	Nubia [North eastern Sudan]	Sudan	21.5	33.5	hist	Napier 1981	coordinates
Papio kindae	Feira District	Zambia	-15.3833	29.2833	hist	Napier 1981	coordinates
Papio kindae	Mivengwa, near [= Mwengwa]	Zambia	-15.2833	29.9833	hist	Napier 1981	coordinates
Papio kindae	Southern boundary of Mumbwa District, W. of R. Kafue	Zambia	-15.2667	25.9667	hist	Napier 1981	coordinates
Papio kindae	Shishamba Stream, (Locus 1525-B-2), Mumbwa District	Zambia	-15.0333	25.9167	hist	Napier 1981	coordinates
Papio kindae	Chisamba, 50 km W of	Zambia	-15.0333	28.7667	hist	Napier 1981	coordinates
Papio kindae	Kafue Hook pontoon, 2 miles E. of	Zambia	-14.9833	26.0167	hist	Napier 1981	coordinates
Papio kindae	Kabulushi Camp, Mumbwa District, 3 miles N. of	Zambia	-14.6167	26.6167	hist	Napier 1981	coordinates
Papio kindae	Kasempa District	Zambia	-14.3833	26.2833	hist	Napier 1981	coordinates
Papio kindae	?	Angola	-13.675	14.216	hist	Machado 1969	map
Papio kindae	Kabompo, near, Kabompo District, N. Rhodesia	Zambia	-13.6	24.2	hist	Napier 1981	coordinates
Papio kindae	Bulovale [Balovale] 16 miles ESE Chivweji. 5 miles ESE on road to Mitali, N. Rhodesia	Zambia	-13.5	23.1	hist	Napier 1981	coordinates
Papio kindae	Kabompo District, S.E. , N. Rhodesia	Zambia	-13.5	24.5	hist	Napier 1981	coordinates
Papio kindae	Kabombo District. N. Rhodesia	Zambia	-13.25	24.1667	hist	Napier 1981	coordinates
Papio kindae	?	Angola	-13.201	14.304	hist	Machado 1969	map
Papio kindae	?	Angola	-13.1	14.696	hist	Machado 1969	map
Papio kindae	?	Angola	-13.094	15.259	hist	Machado 1969	map
Papio kindae	Ndola, N. Rhodesia	Zambia	-13	28.65	hist	Napier 1981	coordinates
Papio kindae	?	Angola	-12.424	15.591	hist	Machado 1969	map
Papio kindae	?	Angola	-12.056	15.011	hist	Machado 1969	map
Papio kindae	Tshimangwe	DRC	-11.8	27.77	hist	Royal Museum for Central Africa, Tervuren, Belgium	coordinates
Papio kindae	Mwinilunga District (Locus 1224-A-3), N. Rhodesia	Zambia	-11.7333	24.4	hist	Napier 1981	coordinates
Papio kindae	Elisabethville	DRC	-11.67	27.45	hist	Royal Museum for Central Africa, Tervuren, Belgium	coordinates
Papio kindae	?	Angola	-11.226	18.632	hist	Machado 1969	map
Papio kindae	?	Angola	-11.141	20.24	hist	Machado 1969	map
Papio kindae	?	Angola	-11.115	20.789	hist	Machado 1969	map
Papio kindae	?	Angola	-11.082	17.495	hist	Machado 1969	map
Papio kindae	?	Angola	-10.96	19.372	hist	Machado 1969	map
Papio kindae	?	Angola	-10.89	18.104	hist	Machado 1969	map
Papio kindae	?	Angola	-10.871	15.028	hist	Machado 1969	map
Papio kindae	?	Angola	-10.708	16.085	hist	Machado 1969	map
Papio kindae	?	Angola	-10.592	21.294	hist	Machado 1969	map
Papio kindae	?	Angola	-10.54	21.947	hist	Machado 1969	map
Papio kindae	?	Angola	-10.497	18.221	hist	Machado 1969	map
Papio kindae	?	Angola	-10.453	18.646	hist	Machado 1969	map
Papio kindae	?	Angola	-10.418	19.143	hist	Machado 1969	map
Papio kindae	?	Angola	-10.3	17.532	hist	Machado 1969	map
Papio kindae	?	Angola	-10.148	19.273	hist	Machado 1969	map
Papio kindae	?	Angola	-9.954	14.914	hist	Machado 1969	map
Papio kindae	?	Angola	-9.913	21.25	hist	Machado 1969	map
Papio kindae	Kalanga	DRC	-9.81	22.77	hist	Royal Museum for Central Africa, Tervuren, Belgium	coordinates
Papio kindae	Funda Biabo	DRC	-9.8	25.76	hist	Royal Museum for Central Africa, Tervuren, Belgium	coordinates
Papio kindae	?	Angola	-9.626	16.127	hist	Machado 1969	map
Papio kindae	?	Angola	-9.565	18.455	hist	Machado 1969	map
Papio kindae	?	Angola	-9.56	20.6	hist	Machado 1969	map
Papio kindae	?	Angola	-9.521	21.746	hist	Machado 1969	map
Papio kindae	?	Angola	-9.513	19.7	hist	Machado 1969	map
Papio kindae	?	Angola	-9.346	17.116	hist	Machado 1969	map
Papio kindae	?	Angola	-9.217	19.256	hist	Machado 1969	map
Papio kindae	Kinda	DRC	-9.21	25.23	hist	Royal Museum for Central Africa, Tervuren, Belgium	coordinates
Papio kindae	?	Angola	-9.057	18.051	hist	Machado 1969	map
Papio kindae	?	Angola	-8.921	20.571	hist	Machado 1969	map
Papio kindae	?	Angola	-8.807	20.928	hist	Machado 1969	map
Papio kindae	Lukonzolwa	DRC	-8.75	28.61	hist	Royal Museum for Central Africa, Tervuren, Belgium	coordinates
Papio kindae	?	Angola	-8.485	18.699	hist	Machado 1969	map
Papio kindae	?	Angola	-8.435	21.003	hist	Machado 1969	map
Papio kindae	?	Angola	-8.416	21.363	hist	Machado 1969	map
Papio kindae	?	Angola	-8.414	20.621	hist	Machado 1969	map
Papio kindae	?	Angola	-8.407	20.246	hist	Machado 1969	map
Papio kindae	?	Angola	-8.398	19.787	hist	Machado 1969	map
Papio kindae	?	Angola	-8.346	18.96	hist	Machado 1969	map
Papio kindae	?	Angola	-8.287	18.258	hist	Machado 1969	map
Papio kindae	?	Angola	-8.215	19.587	hist	Machado 1969	map
Papio kindae	?	Angola	-8.18	20.823	hist	Machado 1969	map
Papio kindae	?	Angola	-8.172	21.659	hist	Machado 1969	map
Papio kindae	?	Angola	-7.976	21.314	hist	Machado 1969	map
Papio kindae	?	Angola	-7.928	17.184	hist	Machado 1969	map
Papio kindae	Moba	DRC	-7.78	29.83	hist	Royal Museum for Central Africa, Tervuren, Belgium	coordinates
Papio kindae	Bayaka terr	DRC	-7.7	17.35	hist	Royal Museum for Central Africa, Tervuren, Belgium	coordinates
Papio kindae	Franz Joseph en Guillaume watervallen	DRC	-7.694	17.3	hist	Royal Museum for Central Africa, Tervuren, Belgium	coordinates
Papio kindae	?	Angola	-7.649	21.598	hist	Machado 1969	map
Papio kindae	?	Angola	-7.509	21.144	hist	Machado 1969	map
Papio kindae	?	Angola	-7.458	20.841	hist	Machado 1969	map
Papio kindae	?	Angola	-7.41	20.225	hist	Machado 1969	map
Papio kindae	Kiato	DRC	-7.2	27.7	hist	Royal Museum for Central Africa, Tervuren, Belgium	coordinates
Papio kindae	Kibwesa, S. Kigoma District, [Western Region], T.T.	Tanzania	-6.47465	29.9717	hist	Napier 1981	coordinates
Papio papio	Nr. Musaia, Northern Sierra Leone	Sierra Leone	9.81667	-11.65	hist	Napier 1981	coordinates
Papio papio	Between Musaia and Falaba, North Sierra Leone	Sierra Leone	9.83333	-11.5	hist	Napier 1981	coordinates
Papio papio	Balingho?	Gambia	13.494	-15.613	hist	Napier 1981	coordinates
Papio papio	Senegal, Bakel	Senegal	14.89	-12.45	hist	Museum für Naturkunde, Berlin, Germany	coordinates
Papio papio	Bakel, [Haut-Senegal]	Senegal	14.9	-12.4333	hist	Napier 1981	coordinates
Papio papio	Senegal, Dolol	Senegal	15.57	-13.1	hist	Museum für Naturkunde, Berlin, Germany	coordinates
Papio ursinus	Plettenberg Bay, near Knysna, [Cape of Good Hope], Cape Colony	South Africa	-34.0833	23.35	hist	Napier 1981	coordinates
Papio ursinus	Knysna [Cape of Good Hope], Cape Colony	South Africa	-34.05	23.05	hist	Napier 1981	coordinates
Papio ursinus	Bedford Cape [= ?Bedford], Cape of Good Hope	South Africa	-32.65	26.07	hist	Napier 1981	coordinates
Papio ursinus	Graaff Reynet [Graaff-Reinet], [Cape of Good Hope], Cape Colony	South Africa	-32.25	24.5333	hist	Napier 1981	coordinates
Papio ursinus	Deelfontein, California, Cape Colony	South Africa	-31	23.8	hist	Napier 1981	coordinates
Papio ursinus	Kokstad, E. Grigualand, [Cape of Good Hope]	South Africa	-30.5333	29.4167	hist	Napier 1981	coordinates
Papio ursinus	Sibudeni 20 miles N.W. of Eshowe, Zululand, [Natal]	South Africa	-28.75	31.2	hist	Napier 1981	coordinates
Papio ursinus	Hluhluwe Station, Zululand, [Natal], 15 miles N.W. of	South Africa	-28.0333	32.2833	hist	Napier 1981	coordinates
Papio ursinus	M'kusi [Mkuze], 40 miles from Hluhluwe Station, Zululand, [NataI]	South Africa	-27.6667	32.2	hist	Napier 1981	coordinates
Papio ursinus	Gwaai-River Valley	Namibia	-27.45	19.15	hist	Museum König Bonn, Germany	map
Papio ursinus	Coguno, [About 20 miles N. of, 75 miles W. of Inhambane town], Inhambane, P.E. Africa	Mozambique	-23.75	35.4667	hist	Napier 1981	coordinates
Papio ursinus	Kuisebthal, Walfishbay	Namibia	-23.2061	14.7845	hist	Museum für Naturkunde, Berlin, Germany	coordinates
Papio ursinus	N. of Gobabis, [Damaraland]	Namibia	-22.5	18.9667	hist	Napier 1981	coordinates
Papio ursinus	Near Sand River [R. bank tributary of R. Limpopo], N.E. Transvaal, Transvaal	South Africa	-22.25	30.1667	hist	Napier 1981	coordinates
Papio ursinus	Karibib. [Damaraland]	Namibia	-21.9833	15.85	hist	Napier 1981	coordinates
Papio ursinus	Omaruru	Namibia	-21.4	15.97	hist	Museum für Naturkunde, Berlin, Germany	coordinates
Papio ursinus	Tambarara [Near Vila Paiva de Andrada], Gorongosa Dist.	Mozambique	-18.6333	34.1	hist	Napier 1981	coordinates
Papio ursinus	Okorosave, C. Kaokoveld	Namibia	-18.1833	13.8333	hist	Napier 1981	coordinates
Papio ursinus	Otjipongo, 5 miles N. of Okorosave, N. Kaokoveld	Namibia	-18.1167	13.85	hist	Napier 1981	coordinates
Papio ursinus	Kabulabula, 60 miles W. of Livingstone, [Caprivi Strip], Bechuanaland	Botswana	-17.8333	24.9667	hist	Napier 1981	coordinates
Papio ursinus	Ehomba Mt., N. Kaokoveld	Namibia	-17.5333	13.8833	hist	Napier 1981	coordinates
Papio ursinus	?	Angola	-17.381	14.236	hist	Machado 1969	map
Papio ursinus	Umvukwé Mts., Mashonaland	Zimbabwe	-17.3333	30.6667	hist	Napier 1981	coordinates
Papio ursinus	Sinjembele, Barotseland, 1.5 miles N. of	Zambia	-17.25	23.0333	hist	Napier 1981	coordinates
Papio ursinus	Shamashi Kula Dambo, R. Mashi [=R. Kwando], Barotse	Zambia	-17.1167	23.2833	hist	Napier 1981	coordinates
Papio ursinus	?	Angola	-17.068	12.571	hist	Machado 1969	map
Papio ursinus	Lion Kop Ranch, Kalomo District	Zambia	-16.9667	26.4833	hist	Napier 1981	coordinates
Papio ursinus	Kariba	Zimbabwe	-16.84	28.83	hist	Royal Museum for Central Africa, Tervuren, Belgium	coordinates
Papio ursinus	?	Angola	-16.732	14.176	hist	Machado 1969	map
Papio ursinus	Dundumwense, near [Ndundumwense] Kafue National Park	Zambia	-16.7	26.05	hist	Napier 1981	coordinates
Papio ursinus	Kafue National Park	Zambia	-16.65	26.05	hist	Napier 1981	coordinates
Papio ursinus	?	Angola	-16.306	13.549	hist	Machado 1969	map
Papio ursinus	Natimba Stream, Kafue National Park	Zambia	-16.1667	26	hist	Napier 1981	coordinates
Papio ursinus	?	Angola	-15.97	13.959	hist	Machado 1969	map
Papio ursinus	?	Angola	-15.851	13.377	hist	Machado 1969	map
Papio ursinus	Zambesi Valley near Msanda Stream, Lusaka Dist.	Zambia	-15.8167	28.9333	hist	Napier 1981	coordinates
Papio ursinus	?	Angola	-15.462	13.086	hist	Machado 1969	map
Papio ursinus	?	Angola	-15.231	13.414	hist	Machado 1969	map
Papio ursinus	?	Angola	-15.164	13.728	hist	Machado 1969	map
Papio ursinus	?	Angola	-15.141	12.339	hist	Machado 1969	map
Papio ursinus	?	Angola	-14.91	13.422	hist	Machado 1969	map
Papio ursinus	?	Angola	-14.619	13.422	hist	Machado 1969	map
Papio ursinus	?	Angola	-13.017	13.119	hist	Machado 1969	map
Papio ursinus	?	Angola	-12.774	14.518	hist	Machado 1969	map
Papio ursinus	Cuio Bay, near?, [Benguela]	Angola	-12.65	13.37	hist	Napier 1981	coordinates
Papio ursinus	?	Angola	-12.4	13.86	hist	Machado 1969	map
Papio ursinus	?	Angola	-11.654	14.014	hist	Machado 1969	map
Al-Safadi, M.M. (1994). The hamadryas baboon Papio hamadryas (Linnaeus, 1758) in Yemen (Mammalia: Primates: Cercopithecidae). Zoology in the Middle East, 10, 5-16.
Machado de Barros, A. (1969). Mammíferos de Angola ainda não citados ou pouco conhecidos. Publições culturais da Companhia de Diamantes de Angola 46, 93-232.
Napier, P.H. (1981). Catalogue of Primates in the British Museum (Natural History) and Elsewhere in the British Isles Part II: Family Cercopithecidae, Subfamily Cercopithecinae. London: British Museum (Natural History).
Soto, B. (2007). Parque Nacional de Banhine, Moçambique. Wildlife survey. Retrieved from https://biofund.org.mz
Yalden, D.W., Largen, M., & Kock, D. (1977). Catalogue of the mammals of Ethiopia. 3. Primates. Monitore Zoologico Italiano (Ital. J. Zool.) NS(1), 1-52.
DPZ lab = geographic coordinates collected by members and collegues of the the German Primate Center
